# Supplementary material for: Intronic Single Nucleotide Polymorphisms in FGFR2 Gene Association With Non‐Syndromic Mandibular Retrognathism
Source: Orthod Craniofac Res. 2026 Jan 12;29(3):538–45. doi: 10.1111/ocr.70081 (PMC13140033; doi:10.1111/ocr.70081)
Supplement: Supplementary file 1 — Table S1: Raw data. Table S2: Haplotype combinations. [file OCR-29-538-s001.xlsx]

## Sheet: Raw Data
Patient	Gender	Age	Mandible	SNB (°)	rs2162540 (FGFR2)	rs2981578 FGFR2	rs10736303 (FGFR2)	rs1078806 (FGFR2)	rs11200014 (FGFR2)	rs1219648 (FGFR2)	rs4752566 (FGFR2)
1	m	13.4027	retruted	74.3	CT	CT	AG	AG	AG	AG	TT
2	m	13.3014	retruted	73.6	TT	CT	AG	AA	GG	AA	GT
3	m	9.60548	retruted	73	TT	TT	AA	AA	GG	AA	GT
4	m	9.60548	retruted	72.9	TT	TT	AA	AA	GG	AA	TT
8	m	10.1041	retruted	76.9	TT	TT	AA	AA	GG	AA	GG
9	m	14.4301	retruted	75.9	CT	CT	AG	AG	AG	AG	GT
11	m	8.58904	retruted	74.6	CT	CT	AG	AG	AG	AG	GT
12	m	13.9205	retruted	76.3	CT	TT	AA	AA	GG	AA	GG
13	f	12.5534	retruted	73.8	CT	CT	AA	AG	AG	AG	GT
14	f	10.6521	well positioned	79.3	CT	CT	AG	AG	AG	AG	GT
15	f	10.3753	retruted	77.9	CT	CT	GG	GG	AG	GG	GT
16	m	9.50959	retruted	77	TT	CC	AA	AA	GG	AA	GG
17	f	10.526	well positioned	79	TT	CC	AA	AA	GG	AA	TT
19	f	12.5808	well positioned	79.8	TT	TT	AG	AG	GG	AA	GG
20	m	13.2247	well positioned	81.1	CT	CC	AG	AG	AG	AG	GT
21	f	14.4247	well positioned	80.4	CC	CC	AG	AG	AA	GG	GG
22	m	12.2137	well positioned	78.6	CT	CT	AG	AG	AG	AG	GG
23	f	16.3616	retruted	75.1	CT
24	f	12.2658	well positioned	78.4	CT	CT	AG	AG	AG	AG	GG
25	m	10.6438	well positioned	80.8	TT	CC	AG	AG	AG	AG	GG
26	f	17.7616	retruted	75.6	TT	CT	AG	AG	AG	AG	TT
29	m	8.57808	retruted	75.8	TT	CT	AA	AA	GG	AA
30	m	12.9342	retruted	73.9	TT	TT	AA	AA	GG	AA	TT
32	f	11.8685	well positioned	80.1	TT	CT	AA	AA	GG	AA	GG
33	m	16.1973	well positioned	81.7	TT	CT	AG	AA	GG	AA	GG
35	m	10.9	retruted	75.4	CT	CT	AG	GG	AG	AG
37	m	10.3616	well positioned	80	CC	CC	AG	AG	AA	GG	GT
40	f	12.5397	retruted	77.7	CT	TT	AA	AA	GG	AA	TT
42	m	17.2877	well positioned	78.7	CC		AA	AA	GG	AA	GG
43	f	10.3863	retruted	73.6	CT	CT	GG	AG	AG	AG	GG
44	f	9.98904	retruted	76.4	TT	CC	AA	AA	GG	AA	GG
45	m	15.0767	well positioned	80.6	CT	TT	AA	AA	GG	AA	GT
46	m	9.37808	retruted	74.4	CT
50	m	9.94521	retruted	75.5	CT	CT	AG	AG	AG	AG	TT
51	f	10.1068	retruted	74.2	CT	TT	AA	AA	GG	AA	GG
52	m	9.72055	retruted	74.6	TT	CT	AG	AA	AG	AA	GT
55	m	9.39178	well positioned	81.2	CT		AG	AG	AG	AG	GT
57	f	9.83836	well positioned	78.3	CT	CT	AG	AG	AG	AG	GG
58	m	8.63014	retruted	70.9	TT	TT	AA	AG	AG	AA	GG
59	f	10	retruted	75.7	CC	CC	GG	GG	AA	GG	GT
61	f	15.7	retruted	76.7	TT	CC	AG	GG		AG
62	f	10	well positioned	79.4	TT	TT	AA	AA	GG	AA	GT
63	f	14.1397	well positioned	79.6	CT	CT	AA	AA	GG	AA	GT
64	m	14.3918	retruted	76.9	TT		AG				TT
66	m	11.0986	retruted	77.1	CT	CT	AG	AG	AG	AG	GT
67	m	12.211	retruted	74.9	CT	CT	AG			AA	TT
70	f	10	well positioned	78	CC	CC	AG	GG	AA	GG	GT
73	m	13	well positioned	79	CT	CC	GG	GG	AA	AA	GT
74	m	10.4	retruted	72.5	TT			AG			GG
78	f	14.1	well positioned	78.7	TT		AG	AG	GG	AG	TT
79	m	13.8	retruted	76.8	CC			GG		AA	TT
80	f	16	well positioned	79	TT	TT	AA	AA	GG	AA	TT
81	m	10.0137	retruted	74.7	TT	CT	AG	GG	GG	AG	GT
83	f	13.0986	well positioned	80.9	CT	CT	AG	AG	AG	AG	GG
84	f	10.663	retruted	72.9	CT	CT	AG	AG	AG	AG	GT
86	m	12.6274	retruted	76.8	CT		AA	AA	GG	AA	GG
87	f	11.3836	retruted	72.1	CT	TT	AA	AA	GG	GG	GT
88	f	14.4329	retruted	74.2	CT	CT	AG	AG	AG	AG
90	f	9.7726	retruted	76.8	CT	CT	AG	AG	AG	AG	GG
91	f	10.3205	well positioned	78.7	CT	CC	AG	AG	GG	AG	GG
92	m	12.8932	well positioned	79.4	CC	CC	AG	AG	AA	GG	GT
93	f	11.2521	retruted	75	CT	CT	AG	AG	AG	AG	GT
95	m	11.0822	retruted	66	CT	TT	AG	AA	GG	AA	TT
96	f	9.90959	retruted	73.4	CT	CT	AA	AA	GG	AA	GG
99	f	10.3562	retruted	75.8	TT	CT	AG	AA		AA	TT
101	f	9.8	retruted	71.7	CT	CT	AG	AG	AG	AG	GG
103	f	8.1	retruted	77.2	CT	CT	AG	AA	AG	AA	GG
104	f	10	retruted	76.9	TT	CT	AG	AG	AG	AG	GT
105	f	8	retruted	70.5	CT	CT	AG	AG	AG	AG	GT
106	m	13.9	retruted	75.9	CC	CC	AG	GG	AA	GG	GT
107	f	12.6	retruted	75.5	CT	CT	AG	GG	GG	AG	GG
109	m	15	well positioned	79.9	TT	CT	AG	AG	AG	AG	GT
110	f	10.389	retruted	75.4	CC	CC	GG	GG	AA	GG	GT
111	f	12.5397	well positioned	78.2	CT	CT	GG	AG	AG	AG	GT
113	f	9.06849	retruted	74.4	TT	CT	GG	AG	AG	AG	TT
125	f	16.2466	retruted	76.4	TT	CT					GG
129	f	10.3918	retruted	75.3	CC	CC	GG	GG	AA	GG	GT
130	f	11.126	retruted	75.9	CT	CT	AG	AG	AG	AG	GG
131	f	11.6	retruted	70.9	CT	CT	AA	AA	GG	AA	TT
136	m	11.6603	retruted	72.5	CT	CT	GG	AG	AG	AG	TT
138	m	11.326	well positioned	78.4	CT	CT	AA	AA	GG	AA	GT
139	m	11.3808	retruted	72.9	CT	TT	AA	AA	GG	AA	GG
140	m	11.3151	retruted	75.3	CT	CC	AG	AG	AG	AG	GT
141	m	14.1151	retruted	72.9	CT	TT	AA	AA	GG	AA	GT
142	f	12.2438	retruted	77.2	CT	CT	AG	AG	AG	AG	GG
143	f	10.2849	retruted	71.9	TT		AG	AG	AG	AG	GG
145	f	14.8137	retruted	77.6	TT	TT	AA	AA	GG	AA	GT
147	f	10.4384	retruted	75.9	TT	TT	AA	AA	GG	AA	GT
148	f	10.0466	well positioned	80.5	CT	CT	AA	AA	GG	AA	GT
149	m	12.4493	well positioned	80.7	CT	CT	GG	AG	AG	AG	GG
151	m	12.0849	well positioned	80.1	TT	CT	GG	AG	AG	AG	TT
152	f	18.0685	well positioned	78.2	CT	CT	GG	AG	AG	AG	GG
153	f	9.57808	retruted	76.3	TT	CT	AG	AG	AG	AG	GG
154	m	10.6438	retruted	72.8	TT	TT	AA	AA	GG	AA	GT
156	f	15.3315	well positioned	78.9	TT	CT	AG	AG	AG	AG	GT
157	m	11.6384	well positioned	79.7	TT	TT	AA	AA	GG	AA	GT
158	m	13.0767	retruted	72.1	TT	CT	AG	AG	AG	AG	GG
160	f	11.7836	retruted	73.4	CT	CT	AG	AG	AG	AG	GG
162	f	14.8192	retruted	72	TT	CT	GG	AG	AG	AG	GT
163	f	12.3123	well positioned	79.3	CC	CC	GG	GG	AA	GG	GT
164	m	12.9644	retruted	76.5	TT	CT	GG	AG	GG	AA	GT
165	m	14.1918	well positioned	80.3	CT	CC	AG	AG	GG	AG	GT
168	m	14.4822	well positioned	81.5	TT	CT	AG	AA	AG	AA	GT
169	m	9.96164	retruted	76	CC	CC	AG	GG	AA	GG	GT
170	f	12.1918	retruted	77.5	CT	CT	AG	AG	AG	AG	GG
171	m	9.02466	well positioned	79.2	CT	CT	AG	AG	AG	AG	GT
173	m	11.926	retruted	73.3	CT	CT	AA	GG	AG	AG	GT
174	m	9.75342	retruted	77.6	TT	TT	AA	AA	GG	AA	GT
175	m	13.337	retruted	77.9	CT	CT	AG	AG	AG	AG	GT
176	m	9.0411	retruted	74.3	CT	CT	AA	AA	GG	AA	TT
177	m	11.7151	retruted	74.7	CT	CC	AG	AG	AA	GG	GG
178	f	12.4247	well positioned	78.3	CT	CT	GG	AG	GG	AA	GG
179	m	13.9178	well positioned	78.8	CC	CC	GG	GG		GG
182	m	8.78356	well positioned	80.9	TT	TT	AA	AA	GG	AA	GT
183	f	11.8137	retruted	69.9	TT	CT	AG	AA	AG	AA	TT
185	f	15.0466	retruted	71.3	CT		AG	AG	AG	AG	GG
186	f	12.3151	retruted	73.8	TT	CT	AA	AA	GG	AA	GG
187	f	12.8274	retruted	76.6	CT	CT	AA	AA	GG	AA	GT
188	m	10.074	retruted	74.5	CT	TT	AA	AA	GG	AA
189	m	9.93699	retruted	74	CT	CC	GG	GG	AG	AG	GT
191	m	9.71233	well positioned	78	CC	CC	AG	GG	AG	GG	GT
192	f	12.2849	retruted	77.7	CT	CT	AA	AA	GG	AA	GG
196	f	15.6877	retruted	74.4	CT	TT	AA	AA	GG	AA	GT
197	m	13.0329	well positioned	81.2	CC	CC	AG	AG	AA	GG	GT
198	f	9.60822	retruted	77	CT	TT	AA	AA	AG	AA	GT
199	f	10.4219	retruted	74.2	CT	CT	AG	AG	AG	AG	GT
200	m	7.27123	retruted	74.4	CC	CC	AG	AG	AG	GG	GT
204	m	12.6795	well positioned	79.6	CT	CT	AG	AG	AG	AG	GT
205	m	10.7753	well positioned	78.6	CT		AG	AG	AG	AG	GT
206	f	11.2055	retruted	75.9	CT	TT	AA	AA	AG	AA	GT
207	m	12.8438	retruted	68.1	TT	CT	AG	GG	AG	AG	GT
208	f	13	retruted	74.7	CC	CC	AG	AG	AA	GG	GT
209	f	12.4027	retruted	72.5	CT	CT	AA	AA	GG	AA	GT
211	m	12.2219	retruted	74	CT	CT	AG	AA	GG	AA	GT
213	m	13.9699	well positioned	80.2	CT	TT	AA	AA	GG	AA	GG
214	m	15.1616	well positioned	80.4	CT	CT	AG	AG	AG	AG	GG
216	m	12.9014	retruted	77.8	CT	CT	AG	AG		AG	GG
217	f	12.2521	retruted	76.7	TT	TT	AA	AA	GG	AA	TT
218	m	12.0274	well positioned	80.2	CT	CC	AG	AG	AG	AG	GT
219	m	15.1041	well positioned	79.1	CT	CT	GG	AG	AG	AG	GG
220	m	11.2137	retruted	76.9	CT		AG	GG	GG	AG	GT
221	m	15.2521	well positioned	78.3	TT	CC	AG	GG	AG	AG	GT

## Sheet: Complete haplotype analysis
HAPLOTYPE	F_A	F_U	CHISQ	DF	P	SNP
CCTGGAG	0.08154	0.06446	0.2661	1	0.6059	rs2162540|rs2981578|rs4752566|rs10736303|rs1078806|rs11200014|rs1219648
TTTAAGA	0.1183	0.1746	1.459	1	0.2271	rs2162540|rs2981578|rs4752566|rs10736303|rs1078806|rs11200014|rs1219648
CCTAGAG	0.02006	0.02633	0.1004	1	0.7514	rs2162540|rs2981578|rs4752566|rs10736303|rs1078806|rs11200014|rs1219648
TTTGAGA	0.01561	0.02247	0.144	1	0.7044	rs2162540|rs2981578|rs4752566|rs10736303|rs1078806|rs11200014|rs1219648
CTTAAGA	0.005238	0.01519	0.5199	1	0.4709	rs2162540|rs2981578|rs4752566|rs10736303|rs1078806|rs11200014|rs1219648
TCTGGAG	0.02326	0.03043	0.1141	1	0.7355	rs2162540|rs2981578|rs4752566|rs10736303|rs1078806|rs11200014|rs1219648
TCGAAGA	0.05571	0.05227	0.01403	1	0.9057	rs2162540|rs2981578|rs4752566|rs10736303|rs1078806|rs11200014|rs1219648
TTGGAGA	0.07011	0.0308	2.148	1	0.1428	rs2162540|rs2981578|rs4752566|rs10736303|rs1078806|rs11200014|rs1219648
TCTAAGA	0.04664	0.0114	3.14	1	0.0764	rs2162540|rs2981578|rs4752566|rs10736303|rs1078806|rs11200014|rs1219648
TTGAAGA	0.159	0.2087	0.9621	1	0.3267	rs2162540|rs2981578|rs4752566|rs10736303|rs1078806|rs11200014|rs1219648
CCGGGAG	0.1738	0.1391	0.5611	1	0.4538	rs2162540|rs2981578|rs4752566|rs10736303|rs1078806|rs11200014|rs1219648
TCGGGAG	0.03819	0.03709	0.002018	1	0.9642	rs2162540|rs2981578|rs4752566|rs10736303|rs1078806|rs11200014|rs1219648
CTGAAGA	0.04476	0.05002	0.03634	1	0.8488	rs2162540|rs2981578|rs4752566|rs10736303|rs1078806|rs11200014|rs1219648
CCTAAGA	0.01878	0.02321	0.05566	1	0.8135	rs2162540|rs2981578|rs4752566|rs10736303|rs1078806|rs11200014|rs1219648
TTGAGGA	0.01058	0.03015	1.023	1	0.3118	rs2162540|rs2981578|rs4752566|rs10736303|rs1078806|rs11200014|rs1219648
CCGAAGA	0.01544	0.01195	0.05614	1	0.8127	rs2162540|rs2981578|rs4752566|rs10736303|rs1078806|rs11200014|rs1219648
CCGAAAG	0.0423	0.01221	2.395	1	0.1218	rs2162540|rs2981578|rs4752566|rs10736303|rs1078806|rs11200014|rs1219648
CCTGGAA	0.01058	0.01687	0.1655	1	0.6841	rs2162540|rs2981578|rs4752566|rs10736303|rs1078806|rs11200014|rs1219648
CCGGGGG	0.02898	0.01293	0.8363	1	0.3604	rs2162540|rs2981578|rs4752566|rs10736303|rs1078806|rs11200014|rs1219648
TCTGAAA	0.01058	0.01761	0.2005	1	0.6543	rs2162540|rs2981578|rs4752566|rs10736303|rs1078806|rs11200014|rs1219648
TCTAGGA	0.01058	0.01221	0.01389	1	0.9062	rs2162540|rs2981578|rs4752566|rs10736303|rs1078806|rs11200014|rs1219648
CCTGGA	0.06234	0.06304	0.0005061	1	0.9821	rs2162540|rs2981578|rs4752566|rs10736303|rs1078806|rs11200014
TCTGGA	0.02852	0.02967	0.002817	1	0.9577	rs2162540|rs2981578|rs4752566|rs10736303|rs1078806|rs11200014
CCGGGA	0.1984	0.1385	1.621	1	0.203	rs2162540|rs2981578|rs4752566|rs10736303|rs1078806|rs11200014
TCGGGA	0.04136	0.03559	0.05601	1	0.8129	rs2162540|rs2981578|rs4752566|rs10736303|rs1078806|rs11200014
CCTAGA	0.02069	0.02572	0.06602	1	0.7972	rs2162540|rs2981578|rs4752566|rs10736303|rs1078806|rs11200014
TCTGAA	0.0127	0.0184	0.1232	1	0.7256	rs2162540|rs2981578|rs4752566|rs10736303|rs1078806|rs11200014
CCGAAA	0.02548	0.01416	0.4346	1	0.5097	rs2162540|rs2981578|rs4752566|rs10736303|rs1078806|rs11200014
TCTGGG	0.0113	0.01842	0.1976	1	0.6567	rs2162540|rs2981578|rs4752566|rs10736303|rs1078806|rs11200014
CCGGGG	0.03885	0.01426	1.626	1	0.2023	rs2162540|rs2981578|rs4752566|rs10736303|rs1078806|rs11200014
TCTAGG	0.01102	0.01231	0.008736	1	0.9255	rs2162540|rs2981578|rs4752566|rs10736303|rs1078806|rs11200014
TTGAGG	0.008029	0.02891	1.271	1	0.2596	rs2162540|rs2981578|rs4752566|rs10736303|rs1078806|rs11200014
TTTGAG	0.01471	0.01994	0.09379	1	0.7594	rs2162540|rs2981578|rs4752566|rs10736303|rs1078806|rs11200014
TTGGAG	0.06595	0.02959	1.965	1	0.161	rs2162540|rs2981578|rs4752566|rs10736303|rs1078806|rs11200014
CTTAAG	0.004836	0.01549	0.6015	1	0.438	rs2162540|rs2981578|rs4752566|rs10736303|rs1078806|rs11200014
TTTAAG	0.1195	0.1782	1.583	1	0.2083	rs2162540|rs2981578|rs4752566|rs10736303|rs1078806|rs11200014
CCTAAG	0.01905	0.02709	0.1668	1	0.683	rs2162540|rs2981578|rs4752566|rs10736303|rs1078806|rs11200014
TCTAAG	0.04403	0.0106	3.063	1	0.0801	rs2162540|rs2981578|rs4752566|rs10736303|rs1078806|rs11200014
CTGAAG	0.04361	0.05303	0.1145	1	0.7351	rs2162540|rs2981578|rs4752566|rs10736303|rs1078806|rs11200014
TTGAAG	0.1581	0.2034	0.8213	1	0.3648	rs2162540|rs2981578|rs4752566|rs10736303|rs1078806|rs11200014
CCGAAG	0.01815	0.01371	0.07963	1	0.7778	rs2162540|rs2981578|rs4752566|rs10736303|rs1078806|rs11200014
TCGAAG	0.05339	0.05	0.0144	1	0.9045	rs2162540|rs2981578|rs4752566|rs10736303|rs1078806|rs11200014
CCTGGG	0.0378	0.0482	0.153	1	0.6957	rs2162540|rs2981578|rs4752566|rs10736303|rs1078806|rs1219648
TCTGGG	0.03577	0.03835	0.01113	1	0.916	rs2162540|rs2981578|rs4752566|rs10736303|rs1078806|rs1219648
CCGGGG	0.2489	0.1636	2.8	1	0.09426	rs2162540|rs2981578|rs4752566|rs10736303|rs1078806|rs1219648
TCGGGG	0.0371	0.03102	0.06942	1	0.7922	rs2162540|rs2981578|rs4752566|rs10736303|rs1078806|rs1219648
CCTAGG	0.02261	0.02493	0.01381	1	0.9064	rs2162540|rs2981578|rs4752566|rs10736303|rs1078806|rs1219648
CCTAAG	0.02966	0.01161	1.107	1	0.2927	rs2162540|rs2981578|rs4752566|rs10736303|rs1078806|rs1219648
CCTGGA	0	0.0167	1.579	1	0.209	rs2162540|rs2981578|rs4752566|rs10736303|rs1078806|rs1219648
TCTGGA	0.0107	0.01077	2.862e-005	1	0.9957	rs2162540|rs2981578|rs4752566|rs10736303|rs1078806|rs1219648
TTGAGA	0.0107	0.03851	1.676	1	0.1955	rs2162540|rs2981578|rs4752566|rs10736303|rs1078806|rs1219648
TTTGAA	0.01931	0.02221	0.02437	1	0.876	rs2162540|rs2981578|rs4752566|rs10736303|rs1078806|rs1219648
TCTGAA	0.006333	0.01849	0.6371	1	0.4248	rs2162540|rs2981578|rs4752566|rs10736303|rs1078806|rs1219648
TTGGAA	0.07163	0.02807	2.741	1	0.09783	rs2162540|rs2981578|rs4752566|rs10736303|rs1078806|rs1219648
CTTAAA	0.005163	0.0185	0.79	1	0.3741	rs2162540|rs2981578|rs4752566|rs10736303|rs1078806|rs1219648
TTTAAA	0.1327	0.1857	1.216	1	0.2702	rs2162540|rs2981578|rs4752566|rs10736303|rs1078806|rs1219648
CCTAAA	0.01068	0.01623	0.1321	1	0.7163	rs2162540|rs2981578|rs4752566|rs10736303|rs1078806|rs1219648
TCTAAA	0.05383	0.01574	3.071	1	0.07972	rs2162540|rs2981578|rs4752566|rs10736303|rs1078806|rs1219648
CTGAAA	0.04558	0.05995	0.2397	1	0.6244	rs2162540|rs2981578|rs4752566|rs10736303|rs1078806|rs1219648
TTGAAA	0.1402	0.1813	0.7307	1	0.3926	rs2162540|rs2981578|rs4752566|rs10736303|rs1078806|rs1219648
CCGAAA	0.02483	0.02184	0.02398	1	0.8769	rs2162540|rs2981578|rs4752566|rs10736303|rs1078806|rs1219648
TCGAAA	0.05644	0.04826	0.08295	1	0.7733	rs2162540|rs2981578|rs4752566|rs10736303|rs1078806|rs1219648
CCTGAG	0.04138	0.05193	0.1438	1	0.7046	rs2162540|rs2981578|rs4752566|rs10736303|rs11200014|rs1219648
TCTGAG	0.02402	0.02507	0.002698	1	0.9586	rs2162540|rs2981578|rs4752566|rs10736303|rs11200014|rs1219648
CCGGAG	0.2204	0.1523	1.884	1	0.1698	rs2162540|rs2981578|rs4752566|rs10736303|rs11200014|rs1219648
TCGGAG	0.0317	0.03595	0.03216	1	0.8577	rs2162540|rs2981578|rs4752566|rs10736303|rs11200014|rs1219648
CCTAAG	0.04864	0.03437	0.3171	1	0.5733	rs2162540|rs2981578|rs4752566|rs10736303|rs11200014|rs1219648
TTTGGG	0.01404	0.01371	0.0004752	1	0.9826	rs2162540|rs2981578|rs4752566|rs10736303|rs11200014|rs1219648
CCGGGG	0.02906	0.01627	0.4719	1	0.4921	rs2162540|rs2981578|rs4752566|rs10736303|rs11200014|rs1219648
TCTGAA	0.02653	0.02305	0.03006	1	0.8624	rs2162540|rs2981578|rs4752566|rs10736303|rs11200014|rs1219648
TTTGGA	0.01163	0.01625	0.08795	1	0.7668	rs2162540|rs2981578|rs4752566|rs10736303|rs11200014|rs1219648
TCTGGA	0.0006956	0.01923	1.649	1	0.1991	rs2162540|rs2981578|rs4752566|rs10736303|rs11200014|rs1219648
TTGGGA	0.07071	0.02235	3.604	1	0.05764	rs2162540|rs2981578|rs4752566|rs10736303|rs11200014|rs1219648
CTTAGA	0.007132	0.01961	0.6204	1	0.4309	rs2162540|rs2981578|rs4752566|rs10736303|rs11200014|rs1219648
TTTAGA	0.1217	0.188	1.901	1	0.168	rs2162540|rs2981578|rs4752566|rs10736303|rs11200014|rs1219648
CCTAGA	0.01801	0.02052	0.01935	1	0.8894	rs2162540|rs2981578|rs4752566|rs10736303|rs11200014|rs1219648
TCTAGA	0.05933	0.0154	3.752	1	0.05273	rs2162540|rs2981578|rs4752566|rs10736303|rs11200014|rs1219648
CTGAGA	0.04703	0.05381	0.05581	1	0.8132	rs2162540|rs2981578|rs4752566|rs10736303|rs11200014|rs1219648
TTGAGA	0.1676	0.2333	1.539	1	0.2147	rs2162540|rs2981578|rs4752566|rs10736303|rs11200014|rs1219648
TCGAGA	0.06038	0.05892	0.002265	1	0.962	rs2162540|rs2981578|rs4752566|rs10736303|rs11200014|rs1219648
CCTGAG	0.1036	0.09401	0.06519	1	0.7985	rs2162540|rs2981578|rs4752566|rs1078806|rs11200014|rs1219648
TCTGAG	0.03365	0.02785	0.07182	1	0.7887	rs2162540|rs2981578|rs4752566|rs1078806|rs11200014|rs1219648
CCGGAG	0.1622	0.1216	0.8684	1	0.3514	rs2162540|rs2981578|rs4752566|rs1078806|rs11200014|rs1219648
TCGGAG	0.02688	0.03583	0.1576	1	0.6914	rs2162540|rs2981578|rs4752566|rs1078806|rs11200014|rs1219648
CCGAAG	0.0428	0.01552	1.868	1	0.1717	rs2162540|rs2981578|rs4752566|rs1078806|rs11200014|rs1219648
TTTGGG	0.01061	0.01258	0.02055	1	0.886	rs2162540|rs2981578|rs4752566|rs1078806|rs11200014|rs1219648
CCTGGG	0.01437	0.008923	0.1709	1	0.6793	rs2162540|rs2981578|rs4752566|rs1078806|rs11200014|rs1219648
CCGGGG	0.01794	0.006282	0.8127	1	0.3673	rs2162540|rs2981578|rs4752566|rs1078806|rs11200014|rs1219648
CCTGAA	0.01031	0.0138	0.06075	1	0.8053	rs2162540|rs2981578|rs4752566|rs1078806|rs11200014|rs1219648
TCTAAA	0.0109	0.01456	0.06337	1	0.8012	rs2162540|rs2981578|rs4752566|rs1078806|rs11200014|rs1219648
CTGAAA	0	0.01654	1.62	1	0.203	rs2162540|rs2981578|rs4752566|rs1078806|rs11200014|rs1219648
TTGGGA	0.01411	0.02693	0.4675	1	0.4942	rs2162540|rs2981578|rs4752566|rs1078806|rs11200014|rs1219648
TCGGGA	0.01891	0.02452	0.08868	1	0.7659	rs2162540|rs2981578|rs4752566|rs1078806|rs11200014|rs1219648
CTTAGA	0.006594	0.02042	0.7796	1	0.3773	rs2162540|rs2981578|rs4752566|rs1078806|rs11200014|rs1219648
TTTAGA	0.128	0.2073	2.654	1	0.1033	rs2162540|rs2981578|rs4752566|rs1078806|rs11200014|rs1219648
CCTAGA	0.01701	0.02313	0.1131	1	0.7367	rs2162540|rs2981578|rs4752566|rs1078806|rs11200014|rs1219648
TCTAGA	0.0341	0.01176	1.594	1	0.2068	rs2162540|rs2981578|rs4752566|rs1078806|rs11200014|rs1219648
CTGAGA	0.05174	0.04736	0.02557	1	0.873	rs2162540|rs2981578|rs4752566|rs1078806|rs11200014|rs1219648
TTGAGA	0.2131	0.2011	0.05419	1	0.8159	rs2162540|rs2981578|rs4752566|rs1078806|rs11200014|rs1219648
CCGAGA	0.01641	0.01219	0.08199	1	0.7746	rs2162540|rs2981578|rs4752566|rs1078806|rs11200014|rs1219648
TCGAGA	0.06672	0.0578	0.08621	1	0.7691	rs2162540|rs2981578|rs4752566|rs1078806|rs11200014|rs1219648
CCGGAG	0.2612	0.1993	1.32	1	0.2506	rs2162540|rs2981578|rs10736303|rs1078806|rs11200014|rs1219648
TCGGAG	0.06186	0.06847	0.04207	1	0.8375	rs2162540|rs2981578|rs10736303|rs1078806|rs11200014|rs1219648
CCAGAG	0.01799	0.0261	0.1727	1	0.6777	rs2162540|rs2981578|rs10736303|rs1078806|rs11200014|rs1219648
CCAAAG	0.04288	0.01628	1.664	1	0.1971	rs2162540|rs2981578|rs10736303|rs1078806|rs11200014|rs1219648
CCGGGG	0.02646	0.01649	0.2996	1	0.5841	rs2162540|rs2981578|rs10736303|rs1078806|rs11200014|rs1219648
TCGAAA	0.01108	0.02132	0.3605	1	0.5482	rs2162540|rs2981578|rs10736303|rs1078806|rs11200014|rs1219648
TTAGGA	0.01072	0.03237	1.165	1	0.2805	rs2162540|rs2981578|rs10736303|rs1078806|rs11200014|rs1219648
TCAGGA	0.01072	0.01069	3.694e-006	1	0.9985	rs2162540|rs2981578|rs10736303|rs1078806|rs11200014|rs1219648
TTGAGA	0.08737	0.05531	0.9771	1	0.3229	rs2162540|rs2981578|rs10736303|rs1078806|rs11200014|rs1219648
CTAAGA	0.05127	0.07671	0.6109	1	0.4344	rs2162540|rs2981578|rs10736303|rs1078806|rs11200014|rs1219648
TTAAGA	0.2761	0.3749	2.591	1	0.1075	rs2162540|rs2981578|rs10736303|rs1078806|rs11200014|rs1219648
CCAAGA	0.03432	0.03592	0.004472	1	0.9467	rs2162540|rs2981578|rs10736303|rs1078806|rs11200014|rs1219648
TCAAGA	0.1081	0.06612	1.398	1	0.2371	rs2162540|rs2981578|rs10736303|rs1078806|rs11200014|rs1219648
CTGGAG	0.03766	0.04937	0.1888	1	0.6639	rs2162540|rs4752566|rs10736303|rs1078806|rs11200014|rs1219648
TTGGAG	0.03468	0.03317	0.004142	1	0.9487	rs2162540|rs4752566|rs10736303|rs1078806|rs11200014|rs1219648
CGGGAG	0.2275	0.1569	1.983	1	0.1591	rs2162540|rs4752566|rs10736303|rs1078806|rs11200014|rs1219648
TGGGAG	0.02229	0.02937	0.1139	1	0.7357	rs2162540|rs4752566|rs10736303|rs1078806|rs11200014|rs1219648
CTAGAG	0.0157	0.0255	0.2654	1	0.6064	rs2162540|rs4752566|rs10736303|rs1078806|rs11200014|rs1219648
CTAAAG	0.02906	0.006804	2.003	1	0.157	rs2162540|rs4752566|rs10736303|rs1078806|rs11200014|rs1219648
TTGGGG	0.0163	0.01453	0.01246	1	0.9111	rs2162540|rs4752566|rs10736303|rs1078806|rs11200014|rs1219648
CGGGGG	0.02115	0.008065	0.8032	1	0.3701	rs2162540|rs4752566|rs10736303|rs1078806|rs11200014|rs1219648
CTGGAA	0.01072	0.01528	0.09177	1	0.7619	rs2162540|rs4752566|rs10736303|rs1078806|rs11200014|rs1219648
TTGAAA	0.01383	0.01767	0.05478	1	0.8149	rs2162540|rs4752566|rs10736303|rs1078806|rs11200014|rs1219648
TGAGGA	0.01688	0.04165	1.154	1	0.2828	rs2162540|rs4752566|rs10736303|rs1078806|rs11200014|rs1219648
TTGAGA	0.01508	0.02524	0.2907	1	0.5898	rs2162540|rs4752566|rs10736303|rs1078806|rs11200014|rs1219648
TGGAGA	0.06502	0.02163	3.103	1	0.07816	rs2162540|rs4752566|rs10736303|rs1078806|rs11200014|rs1219648
CTAAGA	0.018	0.03843	0.8247	1	0.3638	rs2162540|rs4752566|rs10736303|rs1078806|rs11200014|rs1219648
TTAAGA	0.1776	0.1915	0.07583	1	0.783	rs2162540|rs4752566|rs10736303|rs1078806|rs11200014|rs1219648
CGAAGA	0.06577	0.06258	0.01012	1	0.9199	rs2162540|rs4752566|rs10736303|rs1078806|rs11200014|rs1219648
TGAAGA	0.2127	0.2623	0.7892	1	0.3743	rs2162540|rs4752566|rs10736303|rs1078806|rs11200014|rs1219648
CTGGAG	0.07705	0.08812	0.09358	1	0.7597	rs2981578|rs4752566|rs10736303|rs1078806|rs11200014|rs1219648
CGGGAG	0.2507	0.1825	1.669	1	0.1965	rs2981578|rs4752566|rs10736303|rs1078806|rs11200014|rs1219648
CTAGAG	0.01649	0.027	0.2869	1	0.5922	rs2981578|rs4752566|rs10736303|rs1078806|rs11200014|rs1219648
CTAAAG	0.0218	0.005515	1.382	1	0.2397	rs2981578|rs4752566|rs10736303|rs1078806|rs11200014|rs1219648
CGAAAG	0.02148	0.009467	0.6226	1	0.4301	rs2981578|rs4752566|rs10736303|rs1078806|rs11200014|rs1219648
CTGGGG	0.01465	0.01118	0.05785	1	0.8099	rs2981578|rs4752566|rs10736303|rs1078806|rs11200014|rs1219648
CGGGGG	0.01834	0.008889	0.432	1	0.511	rs2981578|rs4752566|rs10736303|rs1078806|rs11200014|rs1219648
CTGAAA	0.008827	0.01877	0.3899	1	0.5324	rs2981578|rs4752566|rs10736303|rs1078806|rs11200014|rs1219648
TGAGGA	0.008625	0.0358	1.721	1	0.1896	rs2981578|rs4752566|rs10736303|rs1078806|rs11200014|rs1219648
TTGAGA	0.01828	0.03963	0.8696	1	0.3511	rs2981578|rs4752566|rs10736303|rs1078806|rs11200014|rs1219648
TGGAGA	0.06693	0.0144	5.022	1	0.02503	rs2981578|rs4752566|rs10736303|rs1078806|rs11200014|rs1219648
TTAAGA	0.1411	0.1983	1.318	1	0.251	rs2981578|rs4752566|rs10736303|rs1078806|rs11200014|rs1219648
CTAAGA	0.0547	0.03038	0.9241	1	0.3364	rs2981578|rs4752566|rs10736303|rs1078806|rs11200014|rs1219648
TGAAGA	0.1945	0.2587	1.348	1	0.2456	rs2981578|rs4752566|rs10736303|rs1078806|rs11200014|rs1219648
CGAAGA	0.08657	0.07148	0.1887	1	0.664	rs2981578|rs4752566|rs10736303|rs1078806|rs11200014|rs1219648
CTGGA	0.0978	0.09971	0.002454	1	0.9605	rs2981578|rs4752566|rs10736303|rs1078806|rs11200014
CGGGA	0.2442	0.1698	2.1	1	0.1473	rs2981578|rs4752566|rs10736303|rs1078806|rs11200014
CTAGA	0.01765	0.03018	0.3769	1	0.5393	rs2981578|rs4752566|rs10736303|rs1078806|rs11200014
CTGAA	0.006529	0.01266	0.218	1	0.6405	rs2981578|rs4752566|rs10736303|rs1078806|rs11200014
CGAAA	0.02778	0.01201	0.8594	1	0.3539	rs2981578|rs4752566|rs10736303|rs1078806|rs11200014
CTGGG	0.01582	0.01612	0.0003527	1	0.985	rs2981578|rs4752566|rs10736303|rs1078806|rs11200014
CGGGG	0.0323	0.01459	0.9165	1	0.3384	rs2981578|rs4752566|rs10736303|rs1078806|rs11200014
TGAGG	0.004031	0.03198	2.186	1	0.1393	rs2981578|rs4752566|rs10736303|rs1078806|rs11200014
TTGAG	0.01956	0.03843	0.6972	1	0.4037	rs2981578|rs4752566|rs10736303|rs1078806|rs11200014
TGGAG	0.06311	0.01864	3.547	1	0.05964	rs2981578|rs4752566|rs10736303|rs1078806|rs11200014
TTAAG	0.1338	0.1943	1.535	1	0.2154	rs2981578|rs4752566|rs10736303|rs1078806|rs11200014
CTAAG	0.05346	0.03178	0.7418	1	0.3891	rs2981578|rs4752566|rs10736303|rs1078806|rs11200014
TGAAG	0.1987	0.2575	1.15	1	0.2835	rs2981578|rs4752566|rs10736303|rs1078806|rs11200014
CGAAG	0.08527	0.07228	0.1425	1	0.7058	rs2981578|rs4752566|rs10736303|rs1078806|rs11200014
CTGGG	0.08048	0.08309	0.00561	1	0.9403	rs2981578|rs4752566|rs10736303|rs1078806|rs1219648
CGGGG	0.2625	0.1937	1.724	1	0.1891	rs2981578|rs4752566|rs10736303|rs1078806|rs1219648
CTAGG	0.02322	0.02599	0.01958	1	0.8887	rs2981578|rs4752566|rs10736303|rs1078806|rs1219648
CTAAG	0.02375	0.00929	0.908	1	0.3406	rs2981578|rs4752566|rs10736303|rs1078806|rs1219648
CGAAG	0.01791	0.008789	0.433	1	0.5105	rs2981578|rs4752566|rs10736303|rs1078806|rs1219648
CTGGA	0.01068	0.01665	0.1554	1	0.6934	rs2981578|rs4752566|rs10736303|rs1078806|rs1219648
CGGGA	0.02183	0.004159	1.855	1	0.1732	rs2981578|rs4752566|rs10736303|rs1078806|rs1219648
CTAGA	0.009151	0.01127	0.02685	1	0.8699	rs2981578|rs4752566|rs10736303|rs1078806|rs1219648
TGAGA	0.00942	0.03096	1.278	1	0.2582	rs2981578|rs4752566|rs10736303|rs1078806|rs1219648
TTGAA	0.02095	0.0363	0.4922	1	0.4829	rs2981578|rs4752566|rs10736303|rs1078806|rs1219648
CTGAA	0.004517	0.01669	0.7612	1	0.3829	rs2981578|rs4752566|rs10736303|rs1078806|rs1219648
TGGAA	0.06744	0.02239	3.389	1	0.06565	rs2981578|rs4752566|rs10736303|rs1078806|rs1219648
TTAAA	0.1323	0.1975	1.844	1	0.1745	rs2981578|rs4752566|rs10736303|rs1078806|rs1219648
CTAAA	0.05728	0.03177	1.029	1	0.3105	rs2981578|rs4752566|rs10736303|rs1078806|rs1219648
TGAAA	0.1763	0.2393	1.453	1	0.228	rs2981578|rs4752566|rs10736303|rs1078806|rs1219648
CGAAA	0.08226	0.07221	0.08966	1	0.7646	rs2981578|rs4752566|rs10736303|rs1078806|rs1219648
CTGAG	0.06438	0.07475	0.09841	1	0.7537	rs2981578|rs4752566|rs10736303|rs11200014|rs1219648
CGGAG	0.2536	0.1875	1.579	1	0.2089	rs2981578|rs4752566|rs10736303|rs11200014|rs1219648
CTAAG	0.04357	0.02975	0.3441	1	0.5575	rs2981578|rs4752566|rs10736303|rs11200014|rs1219648
CGAAG	0.01574	0.01124	0.09629	1	0.7563	rs2981578|rs4752566|rs10736303|rs11200014|rs1219648
CGGGG	0.02521	0.01831	0.1413	1	0.707	rs2981578|rs4752566|rs10736303|rs11200014|rs1219648
CTGAA	0.01871	0.01932	0.00119	1	0.9725	rs2981578|rs4752566|rs10736303|rs11200014|rs1219648
TGAAA	0.0001412	0.01879	1.768	1	0.1836	rs2981578|rs4752566|rs10736303|rs11200014|rs1219648
TTGGA	0.01802	0.03128	0.412	1	0.521	rs2981578|rs4752566|rs10736303|rs11200014|rs1219648
TGGGA	0.06117	0.0136	4.573	1	0.03247	rs2981578|rs4752566|rs10736303|rs11200014|rs1219648
CGGGA	0.01888	0.01105	0.2705	1	0.603	rs2981578|rs4752566|rs10736303|rs11200014|rs1219648
TTAGA	0.1413	0.2326	3.153	1	0.07581	rs2981578|rs4752566|rs10736303|rs11200014|rs1219648
CTAGA	0.06828	0.0306	2.027	1	0.1545	rs2981578|rs4752566|rs10736303|rs11200014|rs1219648
TGAGA	0.1999	0.2534	0.9665	1	0.3255	rs2981578|rs4752566|rs10736303|rs11200014|rs1219648
CGAGA	0.07108	0.0677	0.01074	1	0.9175	rs2981578|rs4752566|rs10736303|rs11200014|rs1219648
CTGAG	0.1265	0.119	0.03167	1	0.8588	rs2981578|rs4752566|rs1078806|rs11200014|rs1219648
CGGAG	0.2063	0.1662	0.658	1	0.4173	rs2981578|rs4752566|rs1078806|rs11200014|rs1219648
CGAAG	0.0443	0.01759	1.632	1	0.2014	rs2981578|rs4752566|rs1078806|rs11200014|rs1219648
CTGGG	0.02464	0.01434	0.3621	1	0.5474	rs2981578|rs4752566|rs1078806|rs11200014|rs1219648
CGGGG	0.01718	0.008051	0.4501	1	0.5023	rs2981578|rs4752566|rs1078806|rs11200014|rs1219648
TTAAA	0.002235	0.01509	0.9686	1	0.325	rs2981578|rs4752566|rs1078806|rs11200014|rs1219648
CTGGA	0.01091	0.02656	0.7255	1	0.3943	rs2981578|rs4752566|rs1078806|rs11200014|rs1219648
TGGGA	0.0223	0.03642	0.3985	1	0.5279	rs2981578|rs4752566|rs1078806|rs11200014|rs1219648
TTAGA	0.1455	0.219	2.108	1	0.1465	rs2981578|rs4752566|rs1078806|rs11200014|rs1219648
CTAGA	0.04927	0.03708	0.2264	1	0.6342	rs2981578|rs4752566|rs1078806|rs11200014|rs1219648
TGAGA	0.2508	0.2709	0.1261	1	0.7225	rs2981578|rs4752566|rs1078806|rs11200014|rs1219648
CGAGA	0.1001	0.06977	0.7526	1	0.3857	rs2981578|rs4752566|rs1078806|rs11200014|rs1219648
CGGAG	0.3176	0.2631	0.8816	1	0.3478	rs2981578|rs10736303|rs1078806|rs11200014|rs1219648
CAGAG	0.01913	0.02671	0.1479	1	0.7005	rs2981578|rs10736303|rs1078806|rs11200014|rs1219648
CAAAG	0.04269	0.0163	1.662	1	0.1974	rs2981578|rs10736303|rs1078806|rs11200014|rs1219648
CGGGG	0.03711	0.02143	0.5609	1	0.4539	rs2981578|rs10736303|rs1078806|rs11200014|rs1219648
CGAAA	0.01059	0.02304	0.5132	1	0.4738	rs2981578|rs10736303|rs1078806|rs11200014|rs1219648
CGGGA	0.01228	0.01394	0.01265	1	0.9104	rs2981578|rs10736303|rs1078806|rs11200014|rs1219648
TAGGA	0.01037	0.03519	1.453	1	0.228	rs2981578|rs10736303|rs1078806|rs11200014|rs1219648
TGAGA	0.08618	0.05512	0.9362	1	0.3333	rs2981578|rs10736303|rs1078806|rs11200014|rs1219648
TAAGA	0.3256	0.4446	3.546	1	0.05969	rs2981578|rs10736303|rs1078806|rs11200014|rs1219648
CAAGA	0.1384	0.1005	0.8525	1	0.3559	rs2981578|rs10736303|rs1078806|rs11200014|rs1219648
TGGAG	0.07947	0.08807	0.05696	1	0.8114	rs4752566|rs10736303|rs1078806|rs11200014|rs1219648
GGGAG	0.2439	0.1779	1.622	1	0.2028	rs4752566|rs10736303|rs1078806|rs11200014|rs1219648
TAGAG	0.01564	0.025	0.2475	1	0.6189	rs4752566|rs10736303|rs1078806|rs11200014|rs1219648
TAAAG	0.02077	0.004682	1.493	1	0.2217	rs4752566|rs10736303|rs1078806|rs11200014|rs1219648
GAAAG	0.02203	0.008805	0.7811	1	0.3768	rs4752566|rs10736303|rs1078806|rs11200014|rs1219648
GGGGG	0.02327	0.01951	0.04137	1	0.8388	rs4752566|rs10736303|rs1078806|rs11200014|rs1219648
TGAAA	0.00783	0.01241	0.118	1	0.7312	rs4752566|rs10736303|rs1078806|rs11200014|rs1219648
GGGGA	0.02147	0.0117	0.3811	1	0.537	rs4752566|rs10736303|rs1078806|rs11200014|rs1219648
TAGGA	0.007888	0.02901	1.274	1	0.259	rs4752566|rs10736303|rs1078806|rs11200014|rs1219648
GAGGA	0.002991	0.02006	1.27	1	0.2597	rs4752566|rs10736303|rs1078806|rs11200014|rs1219648
TGAGA	0.01868	0.04548	1.244	1	0.2648	rs4752566|rs10736303|rs1078806|rs11200014|rs1219648
GGAGA	0.05699	0.01252	4.268	1	0.03884	rs4752566|rs10736303|rs1078806|rs11200014|rs1219648
TAAGA	0.1966	0.2218	0.2277	1	0.6332	rs4752566|rs10736303|rs1078806|rs11200014|rs1219648
GAAGA	0.2824	0.323	0.4622	1	0.4966	rs4752566|rs10736303|rs1078806|rs11200014|rs1219648
CTGGA	0.07802	0.07316	0.02102	1	0.8847	rs2162540|rs4752566|rs10736303|rs1078806|rs11200014
TTGGA	0.03266	0.02786	0.04973	1	0.8235	rs2162540|rs4752566|rs10736303|rs1078806|rs11200014
CGGGA	0.187	0.1264	1.798	1	0.1799	rs2162540|rs4752566|rs10736303|rs1078806|rs11200014
TGGGA	0.0281	0.03521	0.09885	1	0.7532	rs2162540|rs4752566|rs10736303|rs1078806|rs11200014
CTAGA	0.0166	0.0279	0.3386	1	0.5607	rs2162540|rs4752566|rs10736303|rs1078806|rs11200014
TTGAA	0.01785	0.01959	0.01006	1	0.9201	rs2162540|rs4752566|rs10736303|rs1078806|rs11200014
CGAAA	0.03196	0.02461	0.1264	1	0.7222	rs2162540|rs4752566|rs10736303|rs1078806|rs11200014
TTGGG	0.0247	0.03819	0.3485	1	0.555	rs2162540|rs4752566|rs10736303|rs1078806|rs11200014
CGGGG	0.03192	0.007221	2.405	1	0.121	rs2162540|rs4752566|rs10736303|rs1078806|rs11200014
TGAGG	0.01684	0.03317	0.6188	1	0.4315	rs2162540|rs4752566|rs10736303|rs1078806|rs11200014
TTGAG	0.008674	0.01959	0.4763	1	0.4901	rs2162540|rs4752566|rs10736303|rs1078806|rs11200014
TGGAG	0.0686	0.03026	2.172	1	0.1406	rs2162540|rs4752566|rs10736303|rs1078806|rs11200014
CTAAG	0.0177	0.04082	1.048	1	0.3061	rs2162540|rs4752566|rs10736303|rs1078806|rs11200014
TTAAG	0.1646	0.1909	0.2867	1	0.5923	rs2162540|rs4752566|rs10736303|rs1078806|rs11200014
CGAAG	0.06788	0.06543	0.006012	1	0.9382	rs2162540|rs4752566|rs10736303|rs1078806|rs11200014
TGAAG	0.2069	0.2397	0.3771	1	0.5392	rs2162540|rs4752566|rs10736303|rs1078806|rs11200014
CTGGG	0.03615	0.05295	0.3918	1	0.5314	rs2162540|rs4752566|rs10736303|rs1078806|rs1219648
TTGGG	0.0516	0.04784	0.0188	1	0.8909	rs2162540|rs4752566|rs10736303|rs1078806|rs1219648
CGGGG	0.2438	0.1455	4.069	1	0.04368	rs2162540|rs4752566|rs10736303|rs1078806|rs1219648
TGGGG	0.02166	0.03108	0.2047	1	0.6509	rs2162540|rs4752566|rs10736303|rs1078806|rs1219648
CTAGG	0.02241	0.02498	0.01757	1	0.8945	rs2162540|rs4752566|rs10736303|rs1078806|rs1219648
CTAAG	0.02948	0.01695	0.468	1	0.4939	rs2162540|rs4752566|rs10736303|rs1078806|rs1219648
CTGGA	0.01044	0.01675	0.1729	1	0.6775	rs2162540|rs4752566|rs10736303|rs1078806|rs1219648
TGGGA	0.0179	0.01096	0.2269	1	0.6338	rs2162540|rs4752566|rs10736303|rs1078806|rs1219648
TGAGA	0.01359	0.04718	2.057	1	0.1515	rs2162540|rs4752566|rs10736303|rs1078806|rs1219648
TTGAA	0.02499	0.05219	1.128	1	0.2882	rs2162540|rs4752566|rs10736303|rs1078806|rs1219648
TGGAA	0.06319	0.02273	2.866	1	0.09046	rs2162540|rs4752566|rs10736303|rs1078806|rs1219648
CTAAA	0.01635	0.04247	1.319	1	0.2508	rs2162540|rs4752566|rs10736303|rs1078806|rs1219648
TTAAA	0.1782	0.1864	0.02782	1	0.8675	rs2162540|rs4752566|rs10736303|rs1078806|rs1219648
CGAAA	0.06752	0.07538	0.05709	1	0.8112	rs2162540|rs4752566|rs10736303|rs1078806|rs1219648
TGAAA	0.2027	0.2266	0.2072	1	0.649	rs2162540|rs4752566|rs10736303|rs1078806|rs1219648
CTGAG	0.03741	0.04979	0.2131	1	0.6444	rs2162540|rs4752566|rs10736303|rs11200014|rs1219648
TTGAG	0.02756	0.02782	0.0001572	1	0.99	rs2162540|rs4752566|rs10736303|rs11200014|rs1219648
CGGAG	0.2251	0.1475	2.512	1	0.113	rs2162540|rs4752566|rs10736303|rs11200014|rs1219648
TGGAG	0.03072	0.035	0.03412	1	0.8535	rs2162540|rs4752566|rs10736303|rs11200014|rs1219648
CTAAG	0.04503	0.03149	0.3154	1	0.5744	rs2162540|rs4752566|rs10736303|rs11200014|rs1219648
TTGGG	0.01586	0.0161	0.0002212	1	0.9881	rs2162540|rs4752566|rs10736303|rs11200014|rs1219648
CGGGG	0.02257	0.01311	0.3321	1	0.5644	rs2162540|rs4752566|rs10736303|rs11200014|rs1219648
TTGAA	0.02423	0.01925	0.07247	1	0.7878	rs2162540|rs4752566|rs10736303|rs11200014|rs1219648
TTGGA	0.01583	0.04472	1.514	1	0.2186	rs2162540|rs4752566|rs10736303|rs11200014|rs1219648
TGGGA	0.06882	0.02316	3.309	1	0.0689	rs2162540|rs4752566|rs10736303|rs11200014|rs1219648
CTAGA	0.0248	0.0587	1.559	1	0.2118	rs2162540|rs4752566|rs10736303|rs11200014|rs1219648
TTAGA	0.1776	0.194	0.106	1	0.7447	rs2162540|rs4752566|rs10736303|rs11200014|rs1219648
CGAGA	0.05905	0.05777	0.001812	1	0.966	rs2162540|rs4752566|rs10736303|rs11200014|rs1219648
TGAGA	0.2254	0.2816	0.9852	1	0.3209	rs2162540|rs4752566|rs10736303|rs11200014|rs1219648
CTGAG	0.1062	0.1013	0.01627	1	0.8985	rs2162540|rs4752566|rs1078806|rs11200014|rs1219648
TTGAG	0.03455	0.02995	0.04234	1	0.837	rs2162540|rs4752566|rs1078806|rs11200014|rs1219648
CGGAG	0.1608	0.1141	1.178	1	0.2777	rs2162540|rs4752566|rs1078806|rs11200014|rs1219648
TGGAG	0.02692	0.03916	0.2739	1	0.6007	rs2162540|rs4752566|rs1078806|rs11200014|rs1219648
CGAAG	0.04438	0.01489	2.145	1	0.143	rs2162540|rs4752566|rs1078806|rs11200014|rs1219648
TTGGG	0.01307	0.01173	0.009149	1	0.9238	rs2162540|rs4752566|rs1078806|rs11200014|rs1219648
CGGGG	0.02018	0.007315	0.8594	1	0.3539	rs2162540|rs4752566|rs1078806|rs11200014|rs1219648
CTGAA	0.01043	0.01338	0.04379	1	0.8342	rs2162540|rs4752566|rs1078806|rs11200014|rs1219648
TTAAA	0.01074	0.018	0.2134	1	0.6441	rs2162540|rs4752566|rs1078806|rs11200014|rs1219648
TGGGA	0.03419	0.05599	0.6362	1	0.4251	rs2162540|rs4752566|rs1078806|rs11200014|rs1219648
CTAGA	0.01812	0.04342	1.185	1	0.2763	rs2162540|rs4752566|rs1078806|rs11200014|rs1219648
TTAGA	0.171	0.2173	0.8185	1	0.3656	rs2162540|rs4752566|rs1078806|rs11200014|rs1219648
CGAGA	0.07729	0.06763	0.08665	1	0.7685	rs2162540|rs4752566|rs1078806|rs11200014|rs1219648
TGAGA	0.2721	0.2659	0.01189	1	0.9132	rs2162540|rs4752566|rs1078806|rs11200014|rs1219648
CGGAG	0.2603	0.196	1.443	1	0.2296	rs2162540|rs10736303|rs1078806|rs11200014|rs1219648
TGGAG	0.06153	0.07038	0.07465	1	0.7847	rs2162540|rs10736303|rs1078806|rs11200014|rs1219648
CAGAG	0.01661	0.02564	0.2225	1	0.6371	rs2162540|rs10736303|rs1078806|rs11200014|rs1219648
CAAAG	0.04272	0.014	2.069	1	0.1503	rs2162540|rs10736303|rs1078806|rs11200014|rs1219648
CGGGG	0.02428	0.01564	0.2419	1	0.6228	rs2162540|rs10736303|rs1078806|rs11200014|rs1219648
TGGGG	0.01464	0.01235	0.02418	1	0.8764	rs2162540|rs10736303|rs1078806|rs11200014|rs1219648
TGAAA	0.01211	0.01927	0.1869	1	0.6655	rs2162540|rs10736303|rs1078806|rs11200014|rs1219648
TAGGA	0.01377	0.04104	1.471	1	0.2251	rs2162540|rs10736303|rs1078806|rs11200014|rs1219648
TGAGA	0.0791	0.0582	0.4247	1	0.5146	rs2162540|rs10736303|rs1078806|rs11200014|rs1219648
CAAGA	0.08686	0.1133	0.4481	1	0.5032	rs2162540|rs10736303|rs1078806|rs11200014|rs1219648
TAAGA	0.388	0.4342	0.5232	1	0.4695	rs2162540|rs10736303|rs1078806|rs11200014|rs1219648
CCGGA	0.2665	0.2015	1.47	1	0.2254	rs2162540|rs2981578|rs10736303|rs1078806|rs11200014
TCGGA	0.07085	0.06517	0.0312	1	0.8598	rs2162540|rs2981578|rs10736303|rs1078806|rs11200014
CCAGA	0.01653	0.02663	0.2758	1	0.5994	rs2162540|rs2981578|rs10736303|rs1078806|rs11200014
TCGAA	0.01156	0.01957	0.2378	1	0.6258	rs2162540|rs2981578|rs10736303|rs1078806|rs11200014
CCAAA	0.0424	0.01535	1.814	1	0.178	rs2162540|rs2981578|rs10736303|rs1078806|rs11200014
CCGGG	0.03106	0.01386	0.9127	1	0.3394	rs2162540|rs2981578|rs10736303|rs1078806|rs11200014
TCGGG	0.01196	0.01678	0.09542	1	0.7574	rs2162540|rs2981578|rs10736303|rs1078806|rs11200014
TTAGG	0.004677	0.03217	2.115	1	0.1459	rs2162540|rs2981578|rs10736303|rs1078806|rs11200014
TTGAG	0.07981	0.05595	0.572	1	0.4495	rs2162540|rs2981578|rs10736303|rs1078806|rs11200014
CTAAG	0.04724	0.07515	0.7786	1	0.3776	rs2162540|rs2981578|rs10736303|rs1078806|rs11200014
TTAAG	0.2783	0.3742	2.49	1	0.1146	rs2162540|rs2981578|rs10736303|rs1078806|rs11200014
CCAAG	0.04142	0.04184	0.0002793	1	0.9867	rs2162540|rs2981578|rs10736303|rs1078806|rs11200014
TCAAG	0.09766	0.06176	1.132	1	0.2873	rs2162540|rs2981578|rs10736303|rs1078806|rs11200014
CCGGG	0.2759	0.2044	1.768	1	0.1836	rs2162540|rs2981578|rs10736303|rs1078806|rs1219648
TCGGG	0.07315	0.07435	0.001301	1	0.9712	rs2162540|rs2981578|rs10736303|rs1078806|rs1219648
CCAGG	0.02348	0.02579	0.01346	1	0.9076	rs2162540|rs2981578|rs10736303|rs1078806|rs1219648
CCAAG	0.04208	0.01828	1.329	1	0.2489	rs2162540|rs2981578|rs10736303|rs1078806|rs1219648
CCGGA	0.02078	0.01756	0.03478	1	0.8521	rs2162540|rs2981578|rs10736303|rs1078806|rs1219648
TCGGA	0.01091	0.01036	0.001783	1	0.9663	rs2162540|rs2981578|rs10736303|rs1078806|rs1219648
TTAGA	0.01039	0.0404	1.929	1	0.1649	rs2162540|rs2981578|rs10736303|rs1078806|rs1219648
TTGAA	0.08932	0.06462	0.5499	1	0.4584	rs2162540|rs2981578|rs10736303|rs1078806|rs1219648
CTAAA	0.05424	0.0879	0.9943	1	0.3187	rs2162540|rs2981578|rs10736303|rs1078806|rs1219648
TTAAA	0.2585	0.347	2.231	1	0.1353	rs2162540|rs2981578|rs10736303|rs1078806|rs1219648
CCAAA	0.03039	0.03476	0.0366	1	0.8483	rs2162540|rs2981578|rs10736303|rs1078806|rs1219648
TCAAA	0.1109	0.07454	1.015	1	0.3137	rs2162540|rs2981578|rs10736303|rs1078806|rs1219648
CCGAG	0.258	0.1975	1.277	1	0.2585	rs2162540|rs2981578|rs10736303|rs11200014|rs1219648
TCGAG	0.06032	0.06745	0.05021	1	0.8227	rs2162540|rs2981578|rs10736303|rs11200014|rs1219648
CCAAG	0.06233	0.04384	0.4259	1	0.514	rs2162540|rs2981578|rs10736303|rs11200014|rs1219648
CCGGG	0.02435	0.01393	0.3728	1	0.5415	rs2162540|rs2981578|rs10736303|rs11200014|rs1219648
TCGAA	0.02153	0.01842	0.03017	1	0.8621	rs2162540|rs2981578|rs10736303|rs11200014|rs1219648
TTGGA	0.08342	0.04917	1.213	1	0.2708	rs2162540|rs2981578|rs10736303|rs11200014|rs1219648
TCGGA	0.006886	0.01789	0.5288	1	0.4671	rs2162540|rs2981578|rs10736303|rs11200014|rs1219648
CTAGA	0.05188	0.07839	0.6565	1	0.4178	rs2162540|rs2981578|rs10736303|rs11200014|rs1219648
TTAGA	0.2872	0.412	4.01	1	0.04524	rs2162540|rs2981578|rs10736303|rs11200014|rs1219648
CCAGA	0.03252	0.03049	0.008148	1	0.9281	rs2162540|rs2981578|rs10736303|rs11200014|rs1219648
TCAGA	0.1115	0.07088	1.259	1	0.2618	rs2162540|rs2981578|rs10736303|rs11200014|rs1219648
CCGAG	0.2722	0.2219	0.842	1	0.3588	rs2162540|rs2981578|rs1078806|rs11200014|rs1219648
TCGAG	0.06105	0.06645	0.02934	1	0.864	rs2162540|rs2981578|rs1078806|rs11200014|rs1219648
CCAAG	0.04243	0.01539	1.807	1	0.1788	rs2162540|rs2981578|rs1078806|rs11200014|rs1219648
TTGGG	0.01021	0.0141	0.07336	1	0.7865	rs2162540|rs2981578|rs1078806|rs11200014|rs1219648
CCGGG	0.03288	0.01446	0.9949	1	0.3185	rs2162540|rs2981578|rs1078806|rs11200014|rs1219648
TCAAA	0.01077	0.01641	0.1366	1	0.7117	rs2162540|rs2981578|rs1078806|rs11200014|rs1219648
TTGGA	0.01218	0.02625	0.5812	1	0.4458	rs2162540|rs2981578|rs1078806|rs11200014|rs1219648
TCGGA	0.01438	0.02405	0.2824	1	0.5952	rs2162540|rs2981578|rs1078806|rs11200014|rs1219648
CTAGA	0.05323	0.07486	0.4546	1	0.5002	rs2162540|rs2981578|rs1078806|rs11200014|rs1219648
TTAGA	0.3516	0.4183	1.128	1	0.2881	rs2162540|rs2981578|rs1078806|rs11200014|rs1219648
CCAGA	0.03317	0.03505	0.006439	1	0.936	rs2162540|rs2981578|rs1078806|rs11200014|rs1219648
TCAGA	0.1059	0.07282	0.8534	1	0.3556	rs2162540|rs2981578|rs1078806|rs11200014|rs1219648
CCTGA	0.1237	0.1184	0.01703	1	0.8962	rs2162540|rs2981578|rs4752566|rs1078806|rs11200014
TCTGA	0.02611	0.02746	0.004323	1	0.9476	rs2162540|rs2981578|rs4752566|rs1078806|rs11200014
CCGGA	0.1463	0.1083	0.8462	1	0.3576	rs2162540|rs2981578|rs4752566|rs1078806|rs11200014
TCGGA	0.04444	0.04229	0.007098	1	0.9329	rs2162540|rs2981578|rs4752566|rs1078806|rs11200014
TCTAA	0.0113	0.01412	0.03897	1	0.8435	rs2162540|rs2981578|rs4752566|rs1078806|rs11200014
CCGAA	0.04458	0.01867	1.56	1	0.2117	rs2162540|rs2981578|rs4752566|rs1078806|rs11200014
TCTGG	0.02807	0.02609	0.009412	1	0.9227	rs2162540|rs2981578|rs4752566|rs1078806|rs11200014
TTGGG	0.01411	0.03789	1.249	1	0.2638	rs2162540|rs2981578|rs4752566|rs1078806|rs11200014
CCGGG	0.03564	0.01319	1.53	1	0.2161	rs2162540|rs2981578|rs4752566|rs1078806|rs11200014
CTTAG	0.008033	0.02418	0.9085	1	0.3405	rs2162540|rs2981578|rs4752566|rs1078806|rs11200014
TTTAG	0.1199	0.1805	1.736	1	0.1877	rs2162540|rs2981578|rs4752566|rs1078806|rs11200014
CCTAG	0.01642	0.02225	0.1084	1	0.742	rs2162540|rs2981578|rs4752566|rs1078806|rs11200014
TCTAG	0.033	0.01087	1.674	1	0.1957	rs2162540|rs2981578|rs4752566|rs1078806|rs11200014
CTGAG	0.03826	0.04393	0.05049	1	0.8222	rs2162540|rs2981578|rs4752566|rs1078806|rs11200014
TTGAG	0.2265	0.2403	0.06673	1	0.7962	rs2162540|rs2981578|rs4752566|rs1078806|rs11200014
CCGAG	0.02585	0.01911	0.1358	1	0.7125	rs2162540|rs2981578|rs4752566|rs1078806|rs11200014
TCGAG	0.05787	0.05242	0.03648	1	0.8485	rs2162540|rs2981578|rs4752566|rs1078806|rs11200014
CCTGG	0.1142	0.1019	0.1009	1	0.7508	rs2162540|rs2981578|rs4752566|rs1078806|rs1219648
TCTGG	0.04386	0.03334	0.1951	1	0.6587	rs2162540|rs2981578|rs4752566|rs1078806|rs1219648
CCGGG	0.1773	0.1195	1.746	1	0.1863	rs2162540|rs2981578|rs4752566|rs1078806|rs1219648
TCGGG	0.02756	0.04008	0.2875	1	0.5918	rs2162540|rs2981578|rs4752566|rs1078806|rs1219648
CCGAG	0.04386	0.01846	1.518	1	0.2179	rs2162540|rs2981578|rs4752566|rs1078806|rs1219648
CCTGA	0.01023	0.01489	0.1048	1	0.7461	rs2162540|rs2981578|rs4752566|rs1078806|rs1219648
TTGGA	0.01512	0.04103	1.373	1	0.2414	rs2162540|rs2981578|rs4752566|rs1078806|rs1219648
TCGGA	0.02874	0.02106	0.1596	1	0.6895	rs2162540|rs2981578|rs4752566|rs1078806|rs1219648
CTTAA	0.007649	0.02517	1.04	1	0.3078	rs2162540|rs2981578|rs4752566|rs1078806|rs1219648
TTTAA	0.13	0.1976	2.006	1	0.1567	rs2162540|rs2981578|rs4752566|rs1078806|rs1219648
CCTAA	0.01224	0.01821	0.1417	1	0.7066	rs2162540|rs2981578|rs4752566|rs1078806|rs1219648
TCTAA	0.04634	0.02781	0.6506	1	0.4199	rs2162540|rs2981578|rs4752566|rs1078806|rs1219648
CTGAA	0.05665	0.0615	0.02641	1	0.8709	rs2162540|rs2981578|rs4752566|rs1078806|rs1219648
TTGAA	0.1992	0.2032	0.006184	1	0.9373	rs2162540|rs2981578|rs4752566|rs1078806|rs1219648
CCGAA	0.01761	0.01397	0.05554	1	0.8137	rs2162540|rs2981578|rs4752566|rs1078806|rs1219648
TCGAA	0.06945	0.06235	0.05223	1	0.8192	rs2162540|rs2981578|rs4752566|rs1078806|rs1219648
CCTAG	0.1047	0.09146	0.1238	1	0.725	rs2162540|rs2981578|rs4752566|rs11200014|rs1219648
TCTAG	0.02845	0.02455	0.03715	1	0.8472	rs2162540|rs2981578|rs4752566|rs11200014|rs1219648
CCGAG	0.2079	0.1402	2.053	1	0.1519	rs2162540|rs2981578|rs4752566|rs11200014|rs1219648
TCGAG	0.03107	0.0417	0.1909	1	0.6622	rs2162540|rs2981578|rs4752566|rs11200014|rs1219648
TTTGG	0.00977	0.01676	0.2144	1	0.6433	rs2162540|rs2981578|rs4752566|rs11200014|rs1219648
CCGGG	0.02523	0.01317	0.521	1	0.4704	rs2162540|rs2981578|rs4752566|rs11200014|rs1219648
TCTAA	0.02157	0.0161	0.1042	1	0.7469	rs2162540|rs2981578|rs4752566|rs11200014|rs1219648
CTTGA	0.009825	0.03047	1.165	1	0.2805	rs2162540|rs2981578|rs4752566|rs11200014|rs1219648
TTTGA	0.1245	0.2002	2.465	1	0.1164	rs2162540|rs2981578|rs4752566|rs11200014|rs1219648
CCTGA	0.01883	0.03021	0.313	1	0.5758	rs2162540|rs2981578|rs4752566|rs11200014|rs1219648
TCTGA	0.0448	0.02	1.349	1	0.2455	rs2162540|rs2981578|rs4752566|rs11200014|rs1219648
CTGGA	0.04588	0.04468	0.00205	1	0.9639	rs2162540|rs2981578|rs4752566|rs11200014|rs1219648
TTGGA	0.2353	0.2477	0.05109	1	0.8212	rs2162540|rs2981578|rs4752566|rs11200014|rs1219648
CCGGA	0.01708	0.01134	0.1536	1	0.6951	rs2162540|rs2981578|rs4752566|rs11200014|rs1219648
TCGGA	0.07508	0.07149	0.01179	1	0.9135	rs2162540|rs2981578|rs4752566|rs11200014|rs1219648
CCTGG	0.05724	0.07135	0.201	1	0.6539	rs2162540|rs2981578|rs4752566|rs10736303|rs1078806
TCTGG	0.06189	0.05173	0.1236	1	0.7252	rs2162540|rs2981578|rs4752566|rs10736303|rs1078806
CCGGG	0.2363	0.1429	3.767	1	0.05227	rs2162540|rs2981578|rs4752566|rs10736303|rs1078806
TCGGG	0.02449	0.02883	0.0444	1	0.8331	rs2162540|rs2981578|rs4752566|rs10736303|rs1078806
CCTAG	0.02195	0.02805	0.09226	1	0.7613	rs2162540|rs2981578|rs4752566|rs10736303|rs1078806
TTGAG	0.007494	0.04134	2.507	1	0.1133	rs2162540|rs2981578|rs4752566|rs10736303|rs1078806
TTTGA	0.01892	0.02366	0.06543	1	0.7981	rs2162540|rs2981578|rs4752566|rs10736303|rs1078806
TCTGA	0.006804	0.01858	0.6093	1	0.435	rs2162540|rs2981578|rs4752566|rs10736303|rs1078806
TTGGA	0.06598	0.02943	2.064	1	0.1508	rs2162540|rs2981578|rs4752566|rs10736303|rs1078806
CTTAA	0.004238	0.01795	0.908	1	0.3406	rs2162540|rs2981578|rs4752566|rs10736303|rs1078806
TTTAA	0.1195	0.1809	1.764	1	0.1841	rs2162540|rs2981578|rs4752566|rs10736303|rs1078806
CCTAA	0.03845	0.02789	0.2279	1	0.6331	rs2162540|rs2981578|rs4752566|rs10736303|rs1078806
TCTAA	0.03786	0.009081	2.752	1	0.09712	rs2162540|rs2981578|rs4752566|rs10736303|rs1078806
CTGAA	0.03831	0.05712	0.4617	1	0.4968	rs2162540|rs2981578|rs4752566|rs10736303|rs1078806
TTGAA	0.1527	0.1882	0.5444	1	0.4606	rs2162540|rs2981578|rs4752566|rs10736303|rs1078806
CCGAA	0.04919	0.0269	0.9267	1	0.3357	rs2162540|rs2981578|rs4752566|rs10736303|rs1078806
TCGAA	0.05868	0.056	0.00837	1	0.9271	rs2162540|rs2981578|rs4752566|rs10736303|rs1078806
CTGG	0.1127	0.1145	0.002064	1	0.9638	rs2981578|rs4752566|rs10736303|rs1078806
CGGG	0.2652	0.1765	2.953	1	0.08573	rs2981578|rs4752566|rs10736303|rs1078806
CTAG	0.03283	0.03677	0.02823	1	0.8666	rs2981578|rs4752566|rs10736303|rs1078806
TGAG	0.00329	0.03604	2.813	1	0.09353	rs2981578|rs4752566|rs10736303|rs1078806
TTGA	0.02331	0.04466	0.7928	1	0.3733	rs2981578|rs4752566|rs10736303|rs1078806
TGGA	0.06261	0.02207	2.877	1	0.08985	rs2981578|rs4752566|rs10736303|rs1078806
TTAA	0.1257	0.1946	2.083	1	0.149	rs2981578|rs4752566|rs10736303|rs1078806
CTAA	0.07181	0.04157	1.139	1	0.286	rs2981578|rs4752566|rs10736303|rs1078806
TGAA	0.1857	0.2434	1.193	1	0.2747	rs2981578|rs4752566|rs10736303|rs1078806
CGAA	0.1168	0.08983	0.5012	1	0.479	rs2981578|rs4752566|rs10736303|rs1078806
CTGG	0.07915	0.0788	0.0001031	1	0.9919	rs2981578|rs4752566|rs10736303|rs1219648
CGGG	0.2605	0.1977	1.426	1	0.2325	rs2981578|rs4752566|rs10736303|rs1219648
CTAG	0.0495	0.03242	0.4885	1	0.4846	rs2981578|rs4752566|rs10736303|rs1219648
CGAG	0.01795	0.01158	0.1844	1	0.6676	rs2981578|rs4752566|rs10736303|rs1219648
TTGA	0.01822	0.02936	0.3126	1	0.5761	rs2981578|rs4752566|rs10736303|rs1219648
CTGA	0.01744	0.03248	0.5352	1	0.4644	rs2981578|rs4752566|rs10736303|rs1219648
TGGA	0.05991	0.01641	3.771	1	0.05216	rs2981578|rs4752566|rs10736303|rs1219648
CGGA	0.03321	0.01303	1.268	1	0.2602	rs2981578|rs4752566|rs10736303|rs1219648
TTAA	0.134	0.2212	3.079	1	0.07929	rs2981578|rs4752566|rs10736303|rs1219648
CTAA	0.06302	0.03062	1.606	1	0.205	rs2981578|rs4752566|rs10736303|rs1219648
TGAA	0.1953	0.2698	1.878	1	0.1706	rs2981578|rs4752566|rs10736303|rs1219648
CGAA	0.07176	0.06655	0.02654	1	0.8706	rs2981578|rs4752566|rs10736303|rs1219648
CTAG	0.1178	0.1097	0.04028	1	0.8409	rs2981578|rs4752566|rs11200014|rs1219648
CGAG	0.2409	0.1847	1.176	1	0.2782	rs2981578|rs4752566|rs11200014|rs1219648
TTGG	0.005021	0.01263	0.3585	1	0.5493	rs2981578|rs4752566|rs11200014|rs1219648
CTGG	0.0173	0.007357	0.5567	1	0.4556	rs2981578|rs4752566|rs11200014|rs1219648
CGGG	0.02028	0.01298	0.211	1	0.646	rs2981578|rs4752566|rs11200014|rs1219648
CTAA	0.01716	0.01219	0.109	1	0.7413	rs2981578|rs4752566|rs11200014|rs1219648
TGAA	0.001134	0.02061	1.714	1	0.1904	rs2981578|rs4752566|rs11200014|rs1219648
TTGA	0.1524	0.2542	3.701	1	0.05439	rs2981578|rs4752566|rs11200014|rs1219648
CTGA	0.05995	0.04234	0.407	1	0.5235	rs2981578|rs4752566|rs11200014|rs1219648
TGGA	0.2679	0.2652	0.002433	1	0.9607	rs2981578|rs4752566|rs11200014|rs1219648
CGGA	0.1002	0.07815	0.3746	1	0.5405	rs2981578|rs4752566|rs11200014|rs1219648
CGAG	0.3312	0.288	0.5365	1	0.4639	rs2981578|rs1078806|rs11200014|rs1219648
CAAG	0.04217	0.01582	1.706	1	0.1915	rs2981578|rs1078806|rs11200014|rs1219648
CGGG	0.04234	0.0208	1.015	1	0.3138	rs2981578|rs1078806|rs11200014|rs1219648
TAAA	0.002005	0.01681	1.182	1	0.277	rs2981578|rs1078806|rs11200014|rs1219648
CAAA	0.008761	0.01516	0.1968	1	0.6573	rs2981578|rs1078806|rs11200014|rs1219648
TGGA	0.01356	0.03476	1.04	1	0.3079	rs2981578|rs1078806|rs11200014|rs1219648
CGGA	0.01777	0.01775	1.184e-006	1	0.9991	rs2981578|rs1078806|rs11200014|rs1219648
TAGA	0.4018	0.4856	1.724	1	0.1892	rs2981578|rs1078806|rs11200014|rs1219648
CAGA	0.1403	0.1052	0.7208	1	0.3959	rs2981578|rs1078806|rs11200014|rs1219648
CTGG	0.07202	0.08453	0.1323	1	0.7161	rs2162540|rs4752566|rs1078806|rs1219648
TTGG	0.04978	0.04321	0.06174	1	0.8038	rs2162540|rs4752566|rs1078806|rs1219648
CGGG	0.2263	0.1432	3.007	1	0.08291	rs2162540|rs4752566|rs1078806|rs1219648
TGGG	0.02265	0.03091	0.1563	1	0.6926	rs2162540|rs4752566|rs1078806|rs1219648
CTAG	0.02838	0.01652	0.4318	1	0.5111	rs2162540|rs4752566|rs1078806|rs1219648
CTGA	0.01036	0.01466	0.08888	1	0.7656	rs2162540|rs4752566|rs1078806|rs1219648
TGGA	0.04374	0.06111	0.3619	1	0.5475	rs2162540|rs4752566|rs1078806|rs1219648
CTAA	0.01573	0.0448	1.58	1	0.2087	rs2162540|rs4752566|rs1078806|rs1219648
TTAA	0.1929	0.2322	0.5613	1	0.4537	rs2162540|rs4752566|rs1078806|rs1219648
CGAA	0.07802	0.07568	0.004833	1	0.9446	rs2162540|rs4752566|rs1078806|rs1219648
TGAA	0.2601	0.2532	0.01563	1	0.9005	rs2162540|rs4752566|rs1078806|rs1219648
CCGA	0.2586	0.2	1.242	1	0.2652	rs2162540|rs2981578|rs10736303|rs11200014
TCGA	0.08202	0.08326	0.001254	1	0.9718	rs2162540|rs2981578|rs10736303|rs11200014
CCAA	0.05613	0.03973	0.3845	1	0.5352	rs2162540|rs2981578|rs10736303|rs11200014
TTGG	0.08648	0.05742	0.8297	1	0.3624	rs2162540|rs2981578|rs10736303|rs11200014
CCGG	0.02237	0.01071	0.5751	1	0.4482	rs2162540|rs2981578|rs10736303|rs11200014
TCGG	0.01994	0.02316	0.03012	1	0.8622	rs2162540|rs2981578|rs10736303|rs11200014
CTAG	0.04479	0.07662	1.038	1	0.3083	rs2162540|rs2981578|rs10736303|rs11200014
TTAG	0.2806	0.4048	4.17	1	0.04114	rs2162540|rs2981578|rs10736303|rs11200014
CCAG	0.0569	0.04264	0.278	1	0.598	rs2162540|rs2981578|rs10736303|rs11200014
TCAG	0.09218	0.06173	0.8551	1	0.3551	rs2162540|rs2981578|rs10736303|rs11200014
CGAG	0.2713	0.2224	0.7947	1	0.3727	rs2162540|rs1078806|rs11200014|rs1219648
TGAG	0.06161	0.0694	0.05919	1	0.8078	rs2162540|rs1078806|rs11200014|rs1219648
CAAG	0.04185	0.01352	2.089	1	0.1484	rs2162540|rs1078806|rs11200014|rs1219648
CGGG	0.02999	0.01543	0.6321	1	0.4266	rs2162540|rs1078806|rs11200014|rs1219648
TGGG	0.01293	0.01225	0.002271	1	0.962	rs2162540|rs1078806|rs11200014|rs1219648
TAAA	0.01046	0.01939	0.3047	1	0.5809	rs2162540|rs1078806|rs11200014|rs1219648
TGGA	0.02862	0.05248	0.8247	1	0.3638	rs2162540|rs1078806|rs11200014|rs1219648
CAGA	0.09249	0.1101	0.2034	1	0.652	rs2162540|rs1078806|rs11200014|rs1219648
TAGA	0.4507	0.485	0.2854	1	0.5932	rs2162540|rs1078806|rs11200014|rs1219648
TTTG	0.02336	0.02732	0.03915	1	0.8431	rs2162540|rs2981578|rs4752566|rs10736303
CCTG	0.04668	0.05691	0.131	1	0.7174	rs2162540|rs2981578|rs4752566|rs10736303
TCTG	0.06477	0.06908	0.01863	1	0.8914	rs2162540|rs2981578|rs4752566|rs10736303
TTGG	0.06207	0.02933	1.721	1	0.1896	rs2162540|rs2981578|rs4752566|rs10736303
CCGG	0.2342	0.1526	2.827	1	0.09269	rs2162540|rs2981578|rs4752566|rs10736303
TCGG	0.03821	0.03039	0.1204	1	0.7286	rs2162540|rs2981578|rs4752566|rs10736303
CTTA	0.004409	0.02021	1.096	1	0.2952	rs2162540|rs2981578|rs4752566|rs10736303
TTTA	0.1136	0.195	3.019	1	0.0823	rs2162540|rs2981578|rs4752566|rs10736303
CCTA	0.0725	0.05164	0.494	1	0.4821	rs2162540|rs2981578|rs4752566|rs10736303
TCTA	0.03633	0.008499	2.705	1	0.1	rs2162540|rs2981578|rs4752566|rs10736303
CTGA	0.03814	0.0579	0.5102	1	0.4751	rs2162540|rs2981578|rs4752566|rs10736303
TTGA	0.1677	0.2165	0.9438	1	0.3313	rs2162540|rs2981578|rs4752566|rs10736303
CCGA	0.04275	0.02338	0.8059	1	0.3693	rs2162540|rs2981578|rs4752566|rs10736303
TCGA	0.05525	0.06119	0.03997	1	0.8415	rs2162540|rs2981578|rs4752566|rs10736303
TGGA	0.1061	0.1062	4.156e-008	1	0.9998	rs4752566|rs10736303|rs1078806|rs11200014
GGGA	0.2197	0.1574	1.562	1	0.2113	rs4752566|rs10736303|rs1078806|rs11200014
GAGA	0.008669	0.02334	0.723	1	0.3952	rs4752566|rs10736303|rs1078806|rs11200014
TAAA	0.01439	0.009303	0.1392	1	0.709	rs4752566|rs10736303|rs1078806|rs11200014
GAAA	0.03078	0.02191	0.1908	1	0.6623	rs4752566|rs10736303|rs1078806|rs11200014
GGGG	0.04362	0.03646	0.08096	1	0.776	rs4752566|rs10736303|rs1078806|rs11200014
TAGG	0.02191	0.02671	0.05606	1	0.8128	rs4752566|rs10736303|rs1078806|rs11200014
TGAG	0.02383	0.04211	0.5806	1	0.4461	rs4752566|rs10736303|rs1078806|rs11200014
GGAG	0.05858	0.01635	3.451	1	0.0632	rs4752566|rs10736303|rs1078806|rs11200014
TAAG	0.1871	0.2353	0.8102	1	0.3681	rs4752566|rs10736303|rs1078806|rs11200014
GAAG	0.2853	0.325	0.4367	1	0.5087	rs4752566|rs10736303|rs1078806|rs11200014
TGGG	0.08549	0.0861	0.0003054	1	0.9861	rs4752566|rs10736303|rs1078806|rs1219648
GGGG	0.2588	0.1887	1.843	1	0.1746	rs4752566|rs10736303|rs1078806|rs1219648
TAGG	0.02293	0.02572	0.02027	1	0.8868	rs4752566|rs10736303|rs1078806|rs1219648
TAAG	0.02224	0.01432	0.2338	1	0.6287	rs4752566|rs10736303|rs1078806|rs1219648
GAAG	0.01869	0.01472	0.06222	1	0.803	rs4752566|rs10736303|rs1078806|rs1219648
TGGA	0.01031	0.01212	0.01813	1	0.8929	rs4752566|rs10736303|rs1078806|rs1219648
GGGA	0.02995	0.007031	2.205	1	0.1375	rs4752566|rs10736303|rs1078806|rs1219648
TAGA	0.006569	0.02348	1.051	1	0.3052	rs4752566|rs10736303|rs1078806|rs1219648
GAGA	0.004295	0.02785	1.834	1	0.1757	rs4752566|rs10736303|rs1078806|rs1219648
TGAA	0.02465	0.05202	1.165	1	0.2804	rs4752566|rs10736303|rs1078806|rs1219648
GGAA	0.06016	0.02225	2.621	1	0.1055	rs4752566|rs10736303|rs1078806|rs1219648
TAAA	0.1908	0.2237	0.4087	1	0.5226	rs4752566|rs10736303|rs1078806|rs1219648
GAAA	0.2651	0.302	0.4169	1	0.5185	rs4752566|rs10736303|rs1078806|rs1219648
TGAG	0.06662	0.07918	0.1372	1	0.7111	rs4752566|rs10736303|rs11200014|rs1219648
GGAG	0.2361	0.1766	1.341	1	0.2469	rs4752566|rs10736303|rs11200014|rs1219648
TAAG	0.03967	0.02695	0.3188	1	0.5724	rs4752566|rs10736303|rs11200014|rs1219648
GAAG	0.01914	0.01345	0.1279	1	0.7206	rs4752566|rs10736303|rs11200014|rs1219648
TGGG	0.01625	0.01122	0.1184	1	0.7308	rs4752566|rs10736303|rs11200014|rs1219648
GGGG	0.01731	0.01447	0.03191	1	0.8582	rs4752566|rs10736303|rs11200014|rs1219648
TGAA	0.01843	0.01436	0.06393	1	0.8004	rs4752566|rs10736303|rs11200014|rs1219648
GAAA	0.0007001	0.01949	1.684	1	0.1944	rs4752566|rs10736303|rs11200014|rs1219648
TGGA	0.0192	0.04739	1.33	1	0.2488	rs4752566|rs10736303|rs11200014|rs1219648
GGGA	0.08152	0.02517	4.407	1	0.03578	rs4752566|rs10736303|rs11200014|rs1219648
TAGA	0.2052	0.2524	0.7439	1	0.3884	rs4752566|rs10736303|rs11200014|rs1219648
GAGA	0.2799	0.3194	0.4415	1	0.5064	rs4752566|rs10736303|rs11200014|rs1219648
TGAG	0.1286	0.1214	0.02851	1	0.8659	rs4752566|rs1078806|rs11200014|rs1219648
GGAG	0.1904	0.1649	0.2702	1	0.6032	rs4752566|rs1078806|rs11200014|rs1219648
GAAG	0.04387	0.01406	2.197	1	0.1383	rs4752566|rs1078806|rs11200014|rs1219648
TGGG	0.02255	0.01145	0.4845	1	0.4864	rs4752566|rs1078806|rs11200014|rs1219648
GGGG	0.01955	0.01488	0.08002	1	0.7773	rs4752566|rs1078806|rs11200014|rs1219648
TAAA	0.007852	0.02006	0.5788	1	0.4468	rs4752566|rs1078806|rs11200014|rs1219648
TGGA	0.00589	0.02999	1.668	1	0.1966	rs4752566|rs1078806|rs11200014|rs1219648
GGGA	0.02792	0.02859	0.0009636	1	0.9752	rs4752566|rs1078806|rs11200014|rs1219648
TAGA	0.1976	0.2531	1.031	1	0.3099	rs4752566|rs1078806|rs11200014|rs1219648
GAGA	0.3558	0.3416	0.05345	1	0.8172	rs4752566|rs1078806|rs11200014|rs1219648
GGAG	0.3159	0.263	0.8435	1	0.3584	rs10736303|rs1078806|rs11200014|rs1219648
AGAG	0.01589	0.02408	0.1974	1	0.6569	rs10736303|rs1078806|rs11200014|rs1219648
AAAG	0.04195	0.01342	2.138	1	0.1437	rs10736303|rs1078806|rs11200014|rs1219648
GGGG	0.0395	0.02645	0.3435	1	0.5578	rs10736303|rs1078806|rs11200014|rs1219648
AAGG	0.0003329	0.01663	1.522	1	0.2173	rs10736303|rs1078806|rs11200014|rs1219648
GAAA	0.01123	0.01844	0.2034	1	0.652	rs10736303|rs1078806|rs11200014|rs1219648
GGGA	0.01976	0.01304	0.1805	1	0.6709	rs10736303|rs1078806|rs11200014|rs1219648
AGGA	0.01188	0.04015	1.676	1	0.1955	rs10736303|rs1078806|rs11200014|rs1219648
GAGA	0.07497	0.05282	0.5228	1	0.4697	rs10736303|rs1078806|rs11200014|rs1219648
AAGA	0.4685	0.532	0.9809	1	0.322	rs10736303|rs1078806|rs11200014|rs1219648
CTT	0.007093	0.02889	1.454	1	0.2278	rs2162540|rs2981578|rs4752566
TTT	0.1501	0.2286	2.443	1	0.118	rs2162540|rs2981578|rs4752566
CCT	0.1214	0.1179	0.007516	1	0.9309	rs2162540|rs2981578|rs4752566
TCT	0.08603	0.05894	0.733	1	0.3919	rs2162540|rs2981578|rs4752566
CTG	0.03413	0.05049	0.3989	1	0.5276	rs2162540|rs2981578|rs4752566
TTG	0.2129	0.2365	0.2007	1	0.6541	rs2162540|rs2981578|rs4752566
CCG	0.2762	0.1709	4.29	1	0.03833	rs2162540|rs2981578|rs4752566
TCG	0.1122	0.1079	0.01229	1	0.9117	rs2162540|rs2981578|rs4752566
TTG	0.00255	0.01334	0.7807	1	0.3769	rs2162540|rs2981578|rs1219648
CCG	0.3363	0.24	2.939	1	0.08645	rs2162540|rs2981578|rs1219648
TCG	0.06911	0.07031	0.001385	1	0.9703	rs2162540|rs2981578|rs1219648
CTA	0.05409	0.09177	1.24	1	0.2655	rs2162540|rs2981578|rs1219648
TTA	0.3488	0.4378	2.073	1	0.15	rs2162540|rs2981578|rs1219648
CCA	0.0482	0.04062	0.08726	1	0.7677	rs2162540|rs2981578|rs1219648
TCA	0.141	0.1062	0.7306	1	0.3927	rs2162540|rs2981578|rs1219648
CCA	0.3122	0.2374	1.798	1	0.18	rs2162540|rs2981578|rs11200014
TCA	0.08105	0.08168	0.0003362	1	0.9854	rs2162540|rs2981578|rs11200014
CTG	0.0444	0.07503	0.9795	1	0.3223	rs2162540|rs2981578|rs11200014
TTG	0.3656	0.4637	2.451	1	0.1174	rs2162540|rs2981578|rs11200014
CCG	0.08225	0.05346	0.8663	1	0.352	rs2162540|rs2981578|rs11200014
TCG	0.1145	0.0888	0.4653	1	0.4951	rs2162540|rs2981578|rs11200014
TTG	0.02081	0.05244	1.604	1	0.2054	rs2162540|rs2981578|rs1078806
CCG	0.3052	0.2362	1.569	1	0.2103	rs2162540|rs2981578|rs1078806
TCG	0.09236	0.08607	0.03116	1	0.8599	rs2162540|rs2981578|rs1078806
CTA	0.0452	0.07983	1.207	1	0.2719	rs2162540|rs2981578|rs1078806
TTA	0.3394	0.4048	1.148	1	0.2839	rs2162540|rs2981578|rs1078806
CCA	0.08838	0.05622	1.042	1	0.3074	rs2162540|rs2981578|rs1078806
TCA	0.1086	0.08446	0.4388	1	0.5077	rs2162540|rs2981578|rs1078806
TTG	0.08831	0.06202	0.6593	1	0.4168	rs2162540|rs2981578|rs10736303
CCG	0.2753	0.2056	1.733	1	0.1881	rs2162540|rs2981578|rs10736303
TCG	0.1058	0.1018	0.01104	1	0.9163	rs2162540|rs2981578|rs10736303
CTA	0.04015	0.07982	1.62	1	0.2031	rs2162540|rs2981578|rs10736303
TTA	0.2767	0.4051	4.528	1	0.03334	rs2162540|rs2981578|rs10736303
CCA	0.1233	0.07976	1.392	1	0.2381	rs2162540|rs2981578|rs10736303
TCA	0.09044	0.06592	0.5503	1	0.4582	rs2162540|rs2981578|rs10736303
CTG	0.06375	0.07232	0.07257	1	0.7876	rs2162540|rs4752566|rs10736303
TTG	0.08007	0.09355	0.1431	1	0.7052	rs2162540|rs4752566|rs10736303
CGG	0.213	0.129	3.369	1	0.06643	rs2162540|rs4752566|rs10736303
TGG	0.1126	0.07302	1.259	1	0.2618	rs2162540|rs4752566|rs10736303
CTA	0.06641	0.08351	0.2606	1	0.6097	rs2162540|rs4752566|rs10736303
TTA	0.1531	0.1854	0.4605	1	0.4974	rs2162540|rs4752566|rs10736303
CGA	0.09567	0.08331	0.1217	1	0.7272	rs2162540|rs4752566|rs10736303
TGA	0.2154	0.2799	1.387	1	0.2388	rs2162540|rs4752566|rs10736303
CTG	0.09618	0.09886	0.005189	1	0.9426	rs2162540|rs4752566|rs1078806
TTG	0.05255	0.05728	0.02708	1	0.8693	rs2162540|rs4752566|rs1078806
CGG	0.2004	0.1274	2.627	1	0.1051	rs2162540|rs4752566|rs1078806
TGG	0.06919	0.08902	0.3325	1	0.5642	rs2162540|rs4752566|rs1078806
CTA	0.03157	0.04998	0.5183	1	0.4716	rs2162540|rs4752566|rs1078806
TTA	0.1848	0.2285	0.7242	1	0.3948	rs2162540|rs4752566|rs1078806
CGA	0.1106	0.09193	0.2495	1	0.6175	rs2162540|rs4752566|rs1078806
TGA	0.2547	0.2571	0.001951	1	0.9648	rs2162540|rs4752566|rs1078806
CTG	0.1036	0.0883	0.176	1	0.6748	rs2162540|rs4752566|rs1219648
TTG	0.04147	0.03978	0.004722	1	0.9452	rs2162540|rs4752566|rs1219648
CGG	0.2327	0.1493	3.018	1	0.08232	rs2162540|rs4752566|rs1219648
TGG	0.0304	0.04554	0.3783	1	0.5385	rs2162540|rs4752566|rs1219648
CTA	0.02786	0.06362	1.679	1	0.195	rs2162540|rs4752566|rs1219648
TTA	0.1912	0.2435	0.9964	1	0.3182	rs2162540|rs4752566|rs1219648
CGA	0.07462	0.06689	0.05873	1	0.8085	rs2162540|rs4752566|rs1219648
TGA	0.2981	0.3031	0.00742	1	0.9314	rs2162540|rs4752566|rs1219648
CTA	0.09605	0.1013	0.01939	1	0.8893	rs2162540|rs4752566|rs11200014
TTA	0.04132	0.03727	0.02761	1	0.868	rs2162540|rs4752566|rs11200014
CGA	0.2034	0.1407	1.809	1	0.1787	rs2162540|rs4752566|rs11200014
TGA	0.04464	0.04954	0.03308	1	0.8557	rs2162540|rs4752566|rs11200014
CTG	0.0262	0.04942	0.8519	1	0.356	rs2162540|rs4752566|rs11200014
TTG	0.201	0.2469	0.7419	1	0.389	rs2162540|rs4752566|rs11200014
CGG	0.1014	0.08078	0.3328	1	0.564	rs2162540|rs4752566|rs11200014
TGG	0.286	0.2941	0.02004	1	0.8874	rs2162540|rs4752566|rs11200014
CGG	0.2859	0.205	2.323	1	0.1275	rs2162540|rs10736303|rs1078806
TGG	0.09554	0.09626	0.0003818	1	0.9844	rs2162540|rs10736303|rs1078806
CAG	0.0232	0.02803	0.05781	1	0.81	rs2162540|rs10736303|rs1078806
TAG	0.01369	0.04642	2.02	1	0.1553	rs2162540|rs10736303|rs1078806
TGA	0.0879	0.07484	0.148	1	0.7005	rs2162540|rs10736303|rs1078806
CAA	0.1296	0.1392	0.04942	1	0.8241	rs2162540|rs10736303|rs1078806
TAA	0.3641	0.4103	0.5662	1	0.4518	rs2162540|rs10736303|rs1078806
CGA	0.2552	0.1921	1.476	1	0.2243	rs2162540|rs10736303|rs11200014
TGA	0.08386	0.08223	0.002202	1	0.9626	rs2162540|rs10736303|rs11200014
CAA	0.05725	0.05064	0.05452	1	0.8154	rs2162540|rs10736303|rs11200014
CGG	0.02116	0.01007	0.556	1	0.4559	rs2162540|rs10736303|rs11200014
TGG	0.1096	0.08804	0.3367	1	0.5617	rs2162540|rs10736303|rs11200014
CAG	0.1056	0.1196	0.122	1	0.7269	rs2162540|rs10736303|rs11200014
TAG	0.3674	0.4572	2.072	1	0.15	rs2162540|rs10736303|rs11200014
CGG	0.2652	0.193	1.925	1	0.1653	rs2162540|rs10736303|rs1219648
TGG	0.07417	0.07996	0.02939	1	0.8639	rs2162540|rs10736303|rs1219648
CAG	0.0683	0.05022	0.3852	1	0.5348	rs2162540|rs10736303|rs1219648
CGA	0.02269	0.0112	0.5524	1	0.4573	rs2162540|rs10736303|rs1219648
TGA	0.1076	0.08529	0.3723	1	0.5417	rs2162540|rs10736303|rs1219648
CAA	0.08288	0.125	1.14	1	0.2857	rs2162540|rs10736303|rs1219648
TAA	0.3791	0.4554	1.499	1	0.2208	rs2162540|rs10736303|rs1219648
CGA	0.2712	0.2224	0.8234	1	0.3642	rs2162540|rs1078806|rs11200014
TGA	0.07041	0.07168	0.00153	1	0.9688	rs2162540|rs1078806|rs11200014
CAA	0.0434	0.02521	0.6779	1	0.4103	rs2162540|rs1078806|rs11200014
TAA	0.01141	0.01894	0.2234	1	0.6365	rs2162540|rs1078806|rs11200014
CGG	0.03018	0.0149	0.7372	1	0.3906	rs2162540|rs1078806|rs11200014
TGG	0.04655	0.06603	0.43	1	0.512	rs2162540|rs1078806|rs11200014
CAG	0.09397	0.1125	0.2283	1	0.6328	rs2162540|rs1078806|rs11200014
TAG	0.4329	0.4683	0.3197	1	0.5718	rs2162540|rs1078806|rs11200014
CGG	0.2915	0.2214	1.665	1	0.1969	rs2162540|rs1078806|rs1219648
TGG	0.07366	0.08046	0.04059	1	0.8403	rs2162540|rs1078806|rs1219648
CAG	0.04303	0.02213	0.9593	1	0.3274	rs2162540|rs1078806|rs1219648
CGA	0.01588	0.0144	0.009454	1	0.9225	rs2162540|rs1078806|rs1219648
TGA	0.03736	0.05861	0.5878	1	0.4433	rs2162540|rs1078806|rs1219648
CAA	0.08839	0.1214	0.7023	1	0.402	rs2162540|rs1078806|rs1219648
TAA	0.4502	0.4816	0.2494	1	0.6175	rs2162540|rs1078806|rs1219648
CAG	0.306	0.2231	2.289	1	0.1303	rs2162540|rs11200014|rs1219648
TAG	0.05889	0.0643	0.03146	1	0.8592	rs2162540|rs11200014|rs1219648
CGG	0.02981	0.02335	0.105	1	0.7459	rs2162540|rs11200014|rs1219648
TGG	0.01344	0.01875	0.1072	1	0.7434	rs2162540|rs11200014|rs1219648
CAA	0.0102	0.01385	0.0675	1	0.795	rs2162540|rs11200014|rs1219648
TAA	0.02107	0.02373	0.02007	1	0.8873	rs2162540|rs11200014|rs1219648
CGA	0.09274	0.1203	0.4879	1	0.4849	rs2162540|rs11200014|rs1219648
TGA	0.4678	0.5125	0.5034	1	0.478	rs2162540|rs11200014|rs1219648
TTG	0.0212	0.03171	0.2569	1	0.6122	rs2981578|rs4752566|rs10736303
CTG	0.1488	0.1426	0.0196	1	0.8887	rs2981578|rs4752566|rs10736303
TGG	0.06495	0.02546	2.599	1	0.107	rs2981578|rs4752566|rs10736303
CGG	0.2344	0.1697	1.704	1	0.1918	rs2981578|rs4752566|rs10736303
TTA	0.1253	0.2198	3.73	1	0.05343	rs2981578|rs4752566|rs10736303
CTA	0.07063	0.03851	1.374	1	0.2411	rs2981578|rs4752566|rs10736303
TGA	0.1977	0.2673	1.667	1	0.1967	rs2981578|rs4752566|rs10736303
CGA	0.137	0.1049	0.6359	1	0.4252	rs2981578|rs4752566|rs10736303
CTG	0.1619	0.159	0.004034	1	0.9494	rs2981578|rs4752566|rs1078806
TGG	0.02107	0.04996	1.386	1	0.2391	rs2981578|rs4752566|rs1078806
CGG	0.2354	0.1662	1.967	1	0.1608	rs2981578|rs4752566|rs1078806
TTA	0.1417	0.2248	2.782	1	0.09535	rs2981578|rs4752566|rs1078806
CTA	0.06281	0.04322	0.5114	1	0.4745	rs2981578|rs4752566|rs1078806
TGA	0.2439	0.2596	0.08294	1	0.7734	rs2981578|rs4752566|rs1078806
CGA	0.1332	0.09722	0.84	1	0.3594	rs2981578|rs4752566|rs1078806
CTA	0.1398	0.1303	0.04859	1	0.8255	rs2981578|rs4752566|rs11200014
TGA	0.003098	0.02033	1.312	1	0.2519	rs2981578|rs4752566|rs11200014
CGA	0.2425	0.1821	1.392	1	0.2381	rs2981578|rs4752566|rs11200014
TTG	0.1615	0.2618	3.558	1	0.05927	rs2981578|rs4752566|rs11200014
CTG	0.06325	0.03533	1.116	1	0.2908	rs2981578|rs4752566|rs11200014
TGG	0.2594	0.2725	0.05451	1	0.8154	rs2981578|rs4752566|rs11200014
CGG	0.1304	0.09758	0.6862	1	0.4075	rs2981578|rs4752566|rs11200014
CTG	0.1402	0.1169	0.3096	1	0.5779	rs2981578|rs4752566|rs1219648
CGG	0.2671	0.2008	1.586	1	0.2079	rs2981578|rs4752566|rs1219648
TTA	0.1448	0.2533	4.386	1	0.03623	rs2981578|rs4752566|rs1219648
CTA	0.0788	0.06047	0.3371	1	0.5615	rs2981578|rs4752566|rs1219648
TGA	0.2615	0.2853	0.1786	1	0.6725	rs2981578|rs4752566|rs1219648
CGA	0.1076	0.08315	0.4493	1	0.5027	rs2981578|rs4752566|rs1219648
CGG	0.3772	0.2912	2.105	1	0.1468	rs2981578|rs10736303|rs1078806
TAG	0.00431	0.03837	2.838	1	0.09207	rs2981578|rs10736303|rs1078806
CAG	0.03345	0.03462	0.002578	1	0.9595	rs2981578|rs10736303|rs1078806
TGA	0.08777	0.0707	0.2553	1	0.6134	rs2981578|rs10736303|rs1078806
TAA	0.3095	0.4316	3.905	1	0.04813	rs2981578|rs10736303|rs1078806
CAA	0.1878	0.1335	1.413	1	0.2346	rs2981578|rs10736303|rs1078806
CGA	0.339	0.2794	1.059	1	0.3035	rs2981578|rs10736303|rs11200014
TAA	0	0.01844	1.829	1	0.1762	rs2981578|rs10736303|rs11200014
CAA	0.05669	0.04007	0.3942	1	0.5301	rs2981578|rs10736303|rs11200014
TGG	0.08428	0.05629	0.7927	1	0.3733	rs2981578|rs10736303|rs11200014
CGG	0.04612	0.03215	0.342	1	0.5587	rs2981578|rs10736303|rs11200014
TAG	0.3295	0.4744	5.395	1	0.02019	rs2981578|rs10736303|rs11200014
CAG	0.1444	0.09924	1.25	1	0.2635	rs2981578|rs10736303|rs11200014
CGG	0.3382	0.2752	1.181	1	0.2771	rs2981578|rs10736303|rs1219648
CAG	0.06931	0.04578	0.6702	1	0.413	rs2981578|rs10736303|rs1219648
TGA	0.07904	0.04913	0.9872	1	0.3204	rs2981578|rs10736303|rs1219648
CGA	0.05156	0.04393	0.08132	1	0.7755	rs2981578|rs10736303|rs1219648
TAA	0.3284	0.4884	6.498	1	0.0108	rs2981578|rs10736303|rs1219648
CAA	0.1335	0.09758	0.8141	1	0.3669	rs2981578|rs10736303|rs1219648
CGA	0.3431	0.293	0.7247	1	0.3946	rs2981578|rs1078806|rs11200014
CAA	0.05187	0.03066	0.7543	1	0.3851	rs2981578|rs1078806|rs11200014
TGG	0.01655	0.04253	1.312	1	0.2521	rs2981578|rs1078806|rs11200014
CGG	0.05882	0.03229	1.083	1	0.298	rs2981578|rs1078806|rs11200014
TAG	0.3958	0.4958	2.493	1	0.1143	rs2981578|rs1078806|rs11200014
CAG	0.1338	0.1057	0.478	1	0.4893	rs2981578|rs1078806|rs11200014
CGG	0.3661	0.3001	1.244	1	0.2647	rs2981578|rs1078806|rs1219648
CAG	0.04185	0.01747	1.453	1	0.2281	rs2981578|rs1078806|rs1219648
TGA	0.01269	0.04526	2.051	1	0.1521	rs2981578|rs1078806|rs1219648
CGA	0.03937	0.02577	0.3886	1	0.5331	rs2981578|rs1078806|rs1219648
TAA	0.3945	0.4904	2.319	1	0.1278	rs2981578|rs1078806|rs1219648
CAA	0.1455	0.121	0.3323	1	0.5643	rs2981578|rs1078806|rs1219648
CAG	0.3652	0.292	1.551	1	0.2129	rs2981578|rs11200014|rs1219648
TGG	0.003581	0.02087	1.299	1	0.2544	rs2981578|rs11200014|rs1219648
CGG	0.03934	0.0205	0.8382	1	0.3599	rs2981578|rs11200014|rs1219648
TAA	0.00158	0.02035	1.648	1	0.1992	rs2981578|rs11200014|rs1219648
CAA	0.02961	0.01712	0.4621	1	0.4967	rs2981578|rs11200014|rs1219648
TGA	0.4054	0.5061	2.552	1	0.1101	rs2981578|rs11200014|rs1219648
CGA	0.1552	0.1231	0.5563	1	0.4558	rs2981578|rs11200014|rs1219648
TGG	0.1155	0.1169	0.001213	1	0.9722	rs4752566|rs10736303|rs1078806
GGG	0.2667	0.1844	2.561	1	0.1095	rs4752566|rs10736303|rs1078806
TAG	0.02458	0.04171	0.5412	1	0.4619	rs4752566|rs10736303|rs1078806
GAG	0.01163	0.03346	1.204	1	0.2725	rs4752566|rs10736303|rs1078806
TGA	0.0255	0.05007	0.9652	1	0.3259	rs4752566|rs10736303|rs1078806
GGA	0.06174	0.02385	2.543	1	0.1108	rs4752566|rs10736303|rs1078806
TAA	0.1988	0.2319	0.4045	1	0.5248	rs4752566|rs10736303|rs1078806
GAA	0.2956	0.3178	0.146	1	0.7024	rs4752566|rs10736303|rs1078806
TGA	0.1468	0.1382	0.03759	1	0.8463	rs4752566|rs10736303|rs11200014
GGA	0.1776	0.1356	0.8551	1	0.3551	rs4752566|rs10736303|rs11200014
GAA	0.06097	0.06046	0.0002817	1	0.9866	rs4752566|rs10736303|rs11200014
TGG	0.03396	0.04737	0.2726	1	0.6016	rs4752566|rs10736303|rs11200014
GGG	0.09993	0.04663	2.868	1	0.09038	rs4752566|rs10736303|rs11200014
TAG	0.1838	0.2539	1.722	1	0.1894	rs4752566|rs10736303|rs11200014
GAG	0.2969	0.3178	0.1265	1	0.722	rs4752566|rs10736303|rs11200014
TGG	0.0875	0.09033	0.006253	1	0.937	rs4752566|rs10736303|rs1219648
GGG	0.2525	0.1821	1.904	1	0.1676	rs4752566|rs10736303|rs1219648
TAG	0.04498	0.0363	0.1259	1	0.7228	rs4752566|rs10736303|rs1219648
GAG	0.02323	0.0214	0.009856	1	0.9209	rs4752566|rs10736303|rs1219648
TGA	0.03607	0.06399	0.9631	1	0.3264	rs4752566|rs10736303|rs1219648
GGA	0.09337	0.03085	4.917	1	0.02659	rs4752566|rs10736303|rs1219648
TAA	0.1947	0.2532	1.212	1	0.271	rs4752566|rs10736303|rs1219648
GAA	0.2677	0.3218	0.8775	1	0.3489	rs4752566|rs10736303|rs1219648
TGA	0.1131	0.1184	0.01707	1	0.896	rs4752566|rs1078806|rs11200014
GGA	0.2168	0.1727	0.7858	1	0.3754	rs4752566|rs1078806|rs11200014
TAA	0.02484	0.02074	0.04773	1	0.8271	rs4752566|rs1078806|rs11200014
GAA	0.0307	0.0243	0.098	1	0.7542	rs4752566|rs1078806|rs11200014
TGG	0.02627	0.0313	0.05465	1	0.8152	rs4752566|rs1078806|rs11200014
GGG	0.0501	0.04538	0.03077	1	0.8608	rs4752566|rs1078806|rs11200014
TAG	0.2004	0.2562	1.065	1	0.302	rs4752566|rs1078806|rs11200014
GAG	0.3378	0.331	0.01296	1	0.9093	rs4752566|rs1078806|rs11200014
TGG	0.1212	0.11	0.0777	1	0.7804	rs4752566|rs1078806|rs1219648
GGG	0.2458	0.1922	1.093	1	0.2957	rs4752566|rs1078806|rs1219648
TAG	0.01811	0.01262	0.1329	1	0.7154	rs4752566|rs1078806|rs1219648
GAG	0.02305	0.01623	0.1605	1	0.6887	rs4752566|rs1078806|rs1219648
TGA	0.01716	0.03999	1.067	1	0.3016	rs4752566|rs1078806|rs1219648
GGA	0.03421	0.02993	0.03804	1	0.8454	rs4752566|rs1078806|rs1219648
TAA	0.2079	0.2711	1.352	1	0.245	rs4752566|rs1078806|rs1219648
GAA	0.3326	0.328	0.006106	1	0.9377	rs4752566|rs1078806|rs1219648
GGA	0.324	0.2536	1.537	1	0.2151	rs10736303|rs1078806|rs11200014
AGA	0.0164	0.03478	0.7719	1	0.3796	rs10736303|rs1078806|rs11200014
GAA	0.0114	0.01583	0.08737	1	0.7676	rs10736303|rs1078806|rs11200014
AAA	0.04324	0.03001	0.3251	1	0.5686	rs10736303|rs1078806|rs11200014
GGG	0.05687	0.04047	0.3793	1	0.538	rs10736303|rs1078806|rs11200014
AGG	0.02109	0.03741	0.5451	1	0.4603	rs10736303|rs1078806|rs11200014
GAG	0.07712	0.05637	0.4494	1	0.5026	rs10736303|rs1078806|rs11200014
AAG	0.4499	0.5315	1.664	1	0.197	rs10736303|rs1078806|rs11200014
GGG	0.3439	0.2745	1.447	1	0.2291	rs10736303|rs1078806|rs1219648
AGG	0.02342	0.02612	0.01873	1	0.8911	rs10736303|rs1078806|rs1219648
AAG	0.04082	0.02892	0.2775	1	0.5983	rs10736303|rs1078806|rs1219648
GGA	0.03969	0.01983	0.9479	1	0.3303	rs10736303|rs1078806|rs1219648
AGA	0.01133	0.05075	2.771	1	0.09602	rs10736303|rs1078806|rs1219648
GAA	0.08577	0.07422	0.1162	1	0.7332	rs10736303|rs1078806|rs1219648
AAA	0.455	0.5257	1.255	1	0.2625	rs10736303|rs1078806|rs1219648
GAG	0.3062	0.2511	0.9631	1	0.3264	rs10736303|rs11200014|rs1219648
AAG	0.05782	0.04008	0.445	1	0.5047	rs10736303|rs11200014|rs1219648
GGG	0.03418	0.02505	0.19	1	0.6629	rs10736303|rs11200014|rs1219648
AGG	0.009994	0.01712	0.2222	1	0.6374	rs10736303|rs11200014|rs1219648
GAA	0.03139	0.01937	0.3912	1	0.5317	rs10736303|rs11200014|rs1219648
AAA	0.0007892	0.01904	1.696	1	0.1928	rs10736303|rs11200014|rs1219648
GGA	0.09765	0.07232	0.5377	1	0.4634	rs10736303|rs11200014|rs1219648
AGA	0.462	0.5559	2.217	1	0.1365	rs10736303|rs11200014|rs1219648
GAG	0.3242	0.2787	0.6246	1	0.4293	rs1078806|rs11200014|rs1219648
AAG	0.04082	0.01264	2.234	1	0.135	rs1078806|rs11200014|rs1219648
GGG	0.04226	0.02594	0.5421	1	0.4616	rs1078806|rs11200014|rs1219648
AGG	0.0009047	0.01609	1.376	1	0.2408	rs1078806|rs11200014|rs1219648
GAA	0.0207	0.009231	0.6258	1	0.4289	rs1078806|rs11200014|rs1219648
AAA	0.0102	0.03021	1.117	1	0.2906	rs1078806|rs11200014|rs1219648
GGA	0.03122	0.05973	1.084	1	0.2978	rs1078806|rs11200014|rs1219648
AGA	0.5297	0.5675	0.3621	1	0.5473	rs1078806|rs11200014|rs1219648
CT	0.03572	0.08084	1.96	1	0.1615	rs2162540|rs2981578
TT	0.3643	0.4668	2.511	1	0.1131	rs2162540|rs2981578
CC	0.3976	0.2882	3.191	1	0.07406	rs2162540|rs2981578
TC	0.2024	0.1642	0.5861	1	0.4439	rs2162540|rs2981578
CT	0.1236	0.1524	0.4202	1	0.5169	rs2162540|rs4752566
TT	0.241	0.2836	0.5703	1	0.4501	rs2162540|rs4752566
CG	0.3035	0.2197	2.31	1	0.1285	rs2162540|rs4752566
TG	0.3319	0.3443	0.04194	1	0.8377	rs2162540|rs4752566
CG	0.2724	0.2011	1.827	1	0.1765	rs2162540|rs10736303
TG	0.197	0.1682	0.3549	1	0.5514	rs2162540|rs10736303
CA	0.1664	0.1682	0.001562	1	0.9685	rs2162540|rs10736303
TA	0.3642	0.4625	2.481	1	0.1152	rs2162540|rs10736303
CG	0.2997	0.2312	1.556	1	0.2123	rs2162540|rs1078806
TG	0.1186	0.1438	0.3431	1	0.558	rs2162540|rs1078806
CA	0.139	0.1438	0.01193	1	0.913	rs2162540|rs1078806
TA	0.4426	0.4812	0.376	1	0.5398	rs2162540|rs1078806
CA	0.2999	0.2459	0.9115	1	0.3397	rs2162540|rs11200014
TA	0.08549	0.08547	3.585e-007	1	0.9995	rs2162540|rs11200014
CG	0.1272	0.1337	0.02257	1	0.8806	rs2162540|rs11200014
TG	0.4874	0.535	0.5516	1	0.4577	rs2162540|rs11200014
CG	0.3351	0.2454	2.525	1	0.1121	rs2162540|rs1219648
TG	0.0731	0.08415	0.1042	1	0.7469	rs2162540|rs1219648
CA	0.1037	0.1353	0.5777	1	0.4472	rs2162540|rs1219648
TA	0.4881	0.5352	0.558	1	0.4551	rs2162540|rs1219648
TT	0.1442	0.2655	4.813	1	0.02825	rs2981578|rs4752566
CT	0.208	0.1775	0.3447	1	0.5572	rs2981578|rs4752566
TG	0.2648	0.2851	0.1154	1	0.7341	rs2981578|rs4752566
CG	0.3829	0.2719	3.247	1	0.07156	rs2981578|rs4752566
TG	0.08719	0.05621	0.8951	1	0.3441	rs2981578|rs10736303
CG	0.3906	0.3113	1.638	1	0.2006	rs2981578|rs10736303
TA	0.3128	0.492	7.649	1	0.005681	rs2981578|rs10736303
CA	0.2094	0.1405	2.012	1	0.1561	rs2981578|rs10736303
TG	0.0177	0.04901	1.562	1	0.2114	rs2981578|rs1078806
CG	0.4045	0.3107	2.265	1	0.1324	rs2981578|rs1078806
TA	0.3823	0.4998	3.23	1	0.0723	rs2981578|rs1078806
CA	0.1955	0.1405	1.308	1	0.2527	rs2981578|rs1078806
TA	0.002433	0.02178	1.445	1	0.2293	rs2981578|rs11200014
CA	0.3953	0.3137	1.672	1	0.196	rs2981578|rs11200014
TG	0.4067	0.5352	3.736	1	0.05325	rs2981578|rs11200014
CG	0.1956	0.1294	1.913	1	0.1667	rs2981578|rs11200014
TG	0.002222	0.02064	1.418	1	0.2338	rs2981578|rs1219648
CG	0.4089	0.3107	2.49	1	0.1146	rs2981578|rs1219648
TA	0.3978	0.5276	3.936	1	0.04725	rs2981578|rs1219648
CA	0.1911	0.1411	1.092	1	0.296	rs2981578|rs1219648
TG	0.1496	0.1737	0.2568	1	0.6124	rs4752566|rs10736303
GG	0.3087	0.1998	3.962	1	0.04654	rs4752566|rs10736303
TA	0.215	0.266	0.852	1	0.356	rs4752566|rs10736303
GA	0.3267	0.3605	0.3057	1	0.5803	rs4752566|rs10736303
TG	0.1413	0.1508	0.04393	1	0.834	rs4752566|rs1078806
GG	0.265	0.2167	0.7909	1	0.3738	rs4752566|rs1078806
TA	0.2233	0.2769	0.9146	1	0.3389	rs4752566|rs1078806
GA	0.3704	0.3556	0.05793	1	0.8098	rs4752566|rs1078806
TA	0.1368	0.1357	0.0006557	1	0.9796	rs4752566|rs11200014
GA	0.2486	0.1998	0.8349	1	0.3609	rs4752566|rs11200014
TG	0.2278	0.2884	1.125	1	0.2889	rs4752566|rs11200014
GG	0.3868	0.3762	0.02863	1	0.8656	rs4752566|rs11200014
TG	0.1379	0.1291	0.0416	1	0.8384	rs4752566|rs1219648
GG	0.2579	0.2023	1.088	1	0.2969	rs4752566|rs1219648
TA	0.2267	0.3107	2.131	1	0.1443	rs4752566|rs1219648
GA	0.3775	0.358	0.1001	1	0.7517	rs4752566|rs1219648
GG	0.3815	0.2921	2.272	1	0.1318	rs10736303|rs1078806
AG	0.03692	0.07414	1.519	1	0.2178	rs10736303|rs1078806
GA	0.08794	0.07414	0.163	1	0.6864	rs10736303|rs1078806
AA	0.4937	0.5596	1.09	1	0.2966	rs10736303|rs1078806
GA	0.326	0.27	0.9241	1	0.3364	rs10736303|rs11200014
AA	0.05946	0.06133	0.003721	1	0.9514	rs10736303|rs11200014
GG	0.1324	0.09145	1.071	1	0.3007	rs10736303|rs11200014
AG	0.4822	0.5772	2.213	1	0.1369	rs10736303|rs11200014
GG	0.3391	0.2744	1.255	1	0.2626	rs10736303|rs1219648
AG	0.06905	0.05892	0.1098	1	0.7404	rs10736303|rs1219648
GA	0.1303	0.0934	0.8945	1	0.3443	rs10736303|rs1219648
AA	0.4616	0.5733	3.143	1	0.07626	rs10736303|rs1219648
GA	0.3288	0.2851	0.5521	1	0.4575	rs1078806|rs11200014
AA	0.05663	0.04624	0.138	1	0.7103	rs1078806|rs11200014
GG	0.07746	0.07636	0.001036	1	0.9743	rs1078806|rs11200014
AG	0.5371	0.5923	0.7568	1	0.3843	rs1078806|rs11200014
GG	0.3645	0.3025	1.098	1	0.2946	rs1078806|rs1219648
AG	0.04367	0.03083	0.3021	1	0.5826	rs1078806|rs1219648
GA	0.05388	0.07106	0.3053	1	0.5806	rs1078806|rs1219648
AA	0.538	0.5956	0.8523	1	0.3559	rs1078806|rs1219648
AG	0.3542	0.2952	0.9778	1	0.3227	rs11200014|rs1219648
GG	0.04167	0.04217	0.0003811	1	0.9844	rs11200014|rs1219648
AA	0.03125	0.03614	0.04393	1	0.834	rs11200014|rs1219648
GA	0.5729	0.6265	0.7322	1	0.3922	rs11200014|rs1219648
